# Supplementary material for: Sounding-rocket microgravity experiments on alumina dust
Source: Nat Commun. 2018 Sep 19;9:3820. doi: 10.1038/s41467-018-06359-y (PMC6145898; doi:10.1038/s41467-018-06359-y)
Supplement: Supplementary file 3 — Supplementary Data 1 [file 41467_2018_6359_MOESM3_ESM.xlsx]

## Sheet: Sheet 1 - d++
wavelength (µm)	Qext300para_sphere	Qext300perp_sphere	Qext300_sphere	Qext551para_sphere	Qext551para_sphere10Al2O3c	Qext551para_sphere10Al2O3p	Qext551para_sphere10Ta	Qext551para_sphere10Ta2O5	Qext551para_sphere20Al2O3c	Qext551para_sphere20Al2O3p	Qext551para_sphere20Ta	Qext551para_sphere20Ta2O5	Qext551perp_sphere	Qext551perp_sphere10Al2O3c	Qext551perp_sphere10Al2O3p	Qext551perp_sphere10Ta	Qext551perp_sphere10Ta2O5	Qext551perp_sphere20Al2O3c	Qext551perp_sphere20Al2O3p	Qext551perp_sphere20Ta	Qext551perp_sphere20Ta2O5	Qext551_sphere	Qext551_sphere10Al2O3c	Qext551_sphere10Al2O3p	Qext551_sphere10Ta	Qext551_sphere10Ta2O5	Qext551_sphere20Al2O3c	Qext551_sphere20Al2O3p	Qext551_sphere20Ta	Qext551_sphere20Ta2O5	Qext738para_sphere	Qext738perp_sphere	Qext738_sphere	Qext928para_sphere	Qext928perp_sphere	Qext928_sphere	Amorphous_Ta2O5	Nanocrystalline_Ta2O5
11	0.003337	0.004924	0.004395	0.005301	0.01264	0.01022	0.003192	0.01121	0.0187	0.01381	0.001983	0.01549	0.005672	0.01385	0.01114	0.003227	0.01225	0.02019	0.01483	0.001935	0.01666	0.00554833	0.0134467	0.0108333	0.00321533	0.0119033	0.0196933	0.01449	0.001951	0.01627	0.006228	0.007192	0.00687067	0.006583	0.008435	0.00781767	0.02317	0.02254
11.01	0.003364	0.004975	0.004438	0.005344	0.01277	0.01031	0.003213	0.01133	0.01888	0.01393	0.001994	0.01566	0.005728	0.01402	0.01127	0.003252	0.0124	0.02042	0.01498	0.001947	0.01687	0.0056	0.0136033	0.01095	0.003239	0.0120433	0.0199067	0.01463	0.00196267	0.0164667	0.006279	0.007259	0.00693233	0.006638	0.008512	0.00788733	0.02338	0.02278
11.02	0.003391	0.005027	0.00448167	0.005388	0.0129	0.01041	0.003235	0.01145	0.01907	0.01404	0.002005	0.01583	0.005785	0.01419	0.01139	0.003277	0.01256	0.02065	0.01513	0.001959	0.01708	0.00565267	0.01376	0.0110633	0.003263	0.01219	0.0201233	0.0147667	0.00197433	0.0166633	0.00633	0.007328	0.00699533	0.006694	0.00859	0.007958	0.02357	0.02302
11.03	0.003419	0.005079	0.00452567	0.005433	0.01303	0.0105	0.003256	0.01157	0.01925	0.01416	0.002016	0.016	0.005842	0.01437	0.01151	0.003303	0.01272	0.02089	0.01527	0.001971	0.01729	0.00570567	0.0139233	0.0111733	0.00328733	0.0123367	0.0203433	0.0149	0.001986	0.01686	0.006383	0.007397	0.007059	0.00675	0.008669	0.00802933	0.02377	0.02326
11.04	0.003447	0.005133	0.004571	0.005478	0.01317	0.01059	0.003278	0.0117	0.01944	0.01427	0.002028	0.01617	0.005901	0.01454	0.01164	0.003328	0.01288	0.02112	0.01542	0.001983	0.0175	0.00576	0.0140833	0.01129	0.00331133	0.0124867	0.02056	0.0150367	0.001998	0.0170567	0.006436	0.007468	0.007124	0.006807	0.00875	0.00810233	0.02397	0.0235
11.05	0.003476	0.005187	0.00461667	0.005523	0.0133	0.01069	0.003301	0.01183	0.01963	0.01439	0.002039	0.01635	0.005961	0.01472	0.01176	0.003355	0.01305	0.02136	0.01557	0.001996	0.01772	0.005815	0.0142467	0.0114033	0.003337	0.0126433	0.0207833	0.0151767	0.00201033	0.0172633	0.006489	0.007539	0.007189	0.006865	0.008831	0.00817567	0.02416	0.02374
11.06	0.003504	0.005242	0.00466267	0.005569	0.01343	0.01078	0.003323	0.01195	0.01981	0.0145	0.00205	0.01652	0.006022	0.0149	0.01189	0.003381	0.01321	0.02159	0.01572	0.002009	0.01793	0.005871	0.01441	0.01152	0.00336167	0.01279	0.0209967	0.0153133	0.00202267	0.01746	0.006544	0.007612	0.007256	0.006923	0.008914	0.00825033	0.02435	0.02398
11.07	0.003533	0.005298	0.00470967	0.005616	0.01357	0.01088	0.003346	0.01208	0.02	0.01462	0.002062	0.0167	0.006084	0.01508	0.01202	0.003408	0.01338	0.02183	0.01587	0.002022	0.01815	0.005928	0.0145767	0.01164	0.00338733	0.0129467	0.02122	0.0154533	0.00203533	0.0176667	0.006599	0.007686	0.00732367	0.006983	0.008998	0.00832633	0.02454	0.02422
11.08	0.003563	0.005356	0.00475833	0.005664	0.01371	0.01098	0.003369	0.01221	0.02019	0.01474	0.002074	0.01687	0.006146	0.01527	0.01215	0.003436	0.01355	0.02207	0.01602	0.002035	0.01837	0.00598533	0.01475	0.01176	0.00341367	0.0131033	0.0214433	0.0155933	0.002048	0.01787	0.006655	0.007761	0.00739233	0.007043	0.009084	0.00840367	0.02472	0.02446
11.09	0.003593	0.005414	0.004807	0.005712	0.01385	0.01107	0.003392	0.01234	0.02038	0.01485	0.002086	0.01705	0.00621	0.01545	0.01228	0.003463	0.01373	0.02232	0.01618	0.002048	0.01859	0.006044	0.0149167	0.0118767	0.00343933	0.0132667	0.0216733	0.0157367	0.00206067	0.0180767	0.006711	0.007837	0.00746167	0.007104	0.00917	0.00848133	0.0249	0.0247
11.1	0.003623	0.005473	0.00485633	0.005761	0.01399	0.01117	0.003416	0.01248	0.02057	0.01497	0.002098	0.01723	0.006275	0.01564	0.01242	0.003491	0.0139	0.02256	0.01633	0.002061	0.01882	0.00610367	0.01509	0.0120033	0.003466	0.0134267	0.0218967	0.0158767	0.00207333	0.01829	0.006768	0.007915	0.00753267	0.007165	0.009258	0.00856033	0.02508	0.02494
11.11	0.003654	0.005533	0.00490667	0.00581	0.01413	0.01127	0.003439	0.01261	0.02076	0.01509	0.00211	0.01741	0.006341	0.01583	0.01256	0.00352	0.01408	0.0228	0.01649	0.002075	0.01904	0.006164	0.0152633	0.01213	0.003493	0.01359	0.02212	0.0160233	0.00208667	0.0184967	0.006826	0.007994	0.00760467	0.007227	0.009348	0.008641	0.02525	0.02517
11.12	0.003685	0.005595	0.00495833	0.00586	0.01427	0.01137	0.003463	0.01275	0.02095	0.01521	0.002122	0.01759	0.006408	0.01603	0.01269	0.003548	0.01426	0.02305	0.01664	0.002088	0.01927	0.00622533	0.0154433	0.01225	0.00351967	0.0137567	0.02235	0.0161633	0.00209933	0.01871	0.006885	0.008074	0.00767767	0.007291	0.009438	0.00872233	0.02543	0.02541
11.13	0.003717	0.005657	0.00501033	0.005911	0.01442	0.01147	0.003488	0.01288	0.02114	0.01533	0.002135	0.01777	0.006476	0.01622	0.01283	0.003578	0.01444	0.0233	0.0168	0.002102	0.0195	0.00628767	0.01562	0.0123767	0.003548	0.01392	0.02258	0.01631	0.002113	0.0189233	0.006944	0.008155	0.00775133	0.007355	0.009531	0.00880567	0.02559	0.02564
11.14	0.003749	0.005721	0.00506367	0.005962	0.01456	0.01158	0.003512	0.01302	0.02134	0.01545	0.002147	0.01795	0.006546	0.01642	0.01297	0.003607	0.01463	0.02355	0.01696	0.002116	0.01973	0.00635133	0.0158	0.0125067	0.00357533	0.0140933	0.0228133	0.0164567	0.00212633	0.0191367	0.007004	0.008238	0.00782667	0.007419	0.009624	0.008889	0.02576	0.02588
11.15	0.003781	0.005786	0.00511767	0.006014	0.01471	0.01168	0.003537	0.01316	0.02153	0.01557	0.00216	0.01813	0.006616	0.01662	0.01312	0.003637	0.01482	0.0238	0.01712	0.00213	0.01996	0.00641533	0.0159833	0.01264	0.00360367	0.0142667	0.0230433	0.0166033	0.00214	0.01935	0.007065	0.008322	0.007903	0.007485	0.009719	0.00897433	0.02592	0.02611
11.16	0.003814	0.005851	0.005172	0.006067	0.01486	0.01178	0.003562	0.0133	0.02173	0.01569	0.002172	0.01832	0.006688	0.01683	0.01326	0.003668	0.015	0.02406	0.01729	0.002144	0.02019	0.006481	0.0161733	0.0127667	0.00363267	0.0144333	0.0232833	0.0167567	0.00215333	0.0195667	0.007127	0.008407	0.00798033	0.007551	0.009816	0.009061	0.02607	0.02634
11.17	0.003848	0.005919	0.00522867	0.00612	0.01501	0.01189	0.003588	0.01344	0.02193	0.01582	0.002185	0.0185	0.006761	0.01704	0.01341	0.003699	0.0152	0.02431	0.01745	0.002159	0.02042	0.00654733	0.0163633	0.0129033	0.003662	0.0146133	0.0235167	0.0169067	0.00216767	0.01978	0.00719	0.008494	0.00805933	0.007619	0.009914	0.009149	0.02622	0.02656
11.18	0.003881	0.005987	0.005285	0.006175	0.01516	0.012	0.003613	0.01358	0.02212	0.01594	0.002198	0.01868	0.006835	0.01725	0.01356	0.00373	0.01539	0.02457	0.01762	0.002173	0.02066	0.006615	0.0165533	0.01304	0.003691	0.0147867	0.0237533	0.01706	0.00218133	0.02	0.007253	0.008582	0.008139	0.007687	0.01001	0.00923567	0.02637	0.02679
11.19	0.003916	0.006057	0.00534333	0.00623	0.01532	0.01211	0.003639	0.01372	0.02232	0.01607	0.002211	0.01886	0.006911	0.01746	0.01372	0.003762	0.01558	0.02483	0.01779	0.002188	0.02089	0.006684	0.0167467	0.0131833	0.003721	0.01496	0.0239933	0.0172167	0.00219567	0.0202133	0.007318	0.008672	0.00822067	0.007756	0.01012	0.009332	0.02651	0.02701
11.2	0.003951	0.006128	0.00540233	0.006285	0.01547	0.01222	0.003666	0.01386	0.02253	0.0162	0.002225	0.01904	0.006988	0.01768	0.01387	0.003794	0.01578	0.0251	0.01796	0.002203	0.02113	0.00675367	0.0169433	0.01332	0.00375133	0.01514	0.0242433	0.0173733	0.00221033	0.0204333	0.007383	0.008763	0.008303	0.007826	0.01022	0.009422	0.02665	0.02723
11.21	0.003986	0.0062	0.005462	0.006342	0.01563	0.01233	0.003692	0.01401	0.02273	0.01632	0.002238	0.01922	0.007066	0.0179	0.01403	0.003826	0.01598	0.02536	0.01813	0.002218	0.02136	0.00682467	0.0171433	0.0134633	0.00378133	0.0153233	0.0244833	0.0175267	0.00222467	0.0206467	0.007449	0.008856	0.008387	0.007897	0.01032	0.00951233	0.02678	0.02744
11.22	0.004022	0.006274	0.00552333	0.006399	0.01579	0.01244	0.003719	0.01415	0.02293	0.01645	0.002252	0.0194	0.007146	0.01812	0.01419	0.00386	0.01618	0.02563	0.01831	0.002234	0.0216	0.006897	0.0173433	0.0136067	0.003813	0.0155033	0.02473	0.01769	0.00224	0.0208667	0.007516	0.008951	0.00847267	0.007969	0.01043	0.00960967	0.0269	0.02766
11.23	0.004058	0.006349	0.00558533	0.006457	0.01595	0.01255	0.003746	0.0143	0.02314	0.01658	0.002265	0.01958	0.007227	0.01835	0.01435	0.003893	0.01638	0.0259	0.01849	0.002249	0.02183	0.00697033	0.01755	0.01375	0.003844	0.0156867	0.02498	0.0178533	0.00225433	0.02108	0.007584	0.009047	0.00855933	0.008042	0.01054	0.00970733	0.02702	0.02786
11.24	0.004095	0.006425	0.00564833	0.006516	0.01612	0.01267	0.003774	0.01445	0.02334	0.01672	0.002279	0.01976	0.00731	0.01858	0.01452	0.003927	0.01659	0.02618	0.01867	0.002265	0.02207	0.00704533	0.01776	0.0139033	0.003876	0.0158767	0.0252333	0.01802	0.00226967	0.0213	0.007652	0.009145	0.00864733	0.008116	0.01065	0.00980533	0.02714	0.02807
11.25	0.004133	0.006503	0.005713	0.006576	0.01628	0.01279	0.003802	0.01459	0.02355	0.01685	0.002293	0.01994	0.007394	0.01882	0.01469	0.003962	0.0168	0.02645	0.01885	0.002281	0.02231	0.00712133	0.0179733	0.0140567	0.00390867	0.0160633	0.0254833	0.0181833	0.002285	0.02152	0.007722	0.009244	0.00873667	0.008191	0.01076	0.00990367	0.02725	0.02827
11.26	0.004171	0.006583	0.005779	0.006637	0.01645	0.0129	0.00383	0.01474	0.02376	0.01698	0.002307	0.02012	0.00748	0.01905	0.01486	0.003997	0.017	0.02673	0.01903	0.002297	0.02254	0.007199	0.0181833	0.0142067	0.00394133	0.0162467	0.02574	0.0183467	0.00230033	0.0217333	0.007793	0.009345	0.00882767	0.008267	0.01087	0.0100023	0.02736	0.02846
11.27	0.004209	0.006664	0.00584567	0.006698	0.01662	0.01302	0.003859	0.01489	0.02397	0.01712	0.002321	0.0203	0.007568	0.01929	0.01503	0.004032	0.01721	0.02701	0.01922	0.002313	0.02278	0.007278	0.0184	0.01436	0.00397433	0.0164367	0.0259967	0.01852	0.00231567	0.0219533	0.007865	0.009448	0.00892033	0.008344	0.01099	0.010108	0.02746	0.02865
11.28	0.004248	0.006747	0.005914	0.006761	0.01679	0.01314	0.003888	0.01504	0.02419	0.01725	0.002336	0.02048	0.007657	0.01954	0.01521	0.004069	0.01743	0.02729	0.01941	0.00233	0.02301	0.00735833	0.0186233	0.01452	0.00400867	0.0166333	0.0262567	0.01869	0.002332	0.0221667	0.007937	0.009553	0.00901433	0.008422	0.01111	0.010214	0.02755	0.02884
11.29	0.004288	0.006831	0.00598333	0.006824	0.01696	0.01327	0.003917	0.01518	0.0244	0.01739	0.00235	0.02065	0.007747	0.01979	0.01539	0.004105	0.01764	0.02757	0.01959	0.002347	0.02325	0.00743933	0.0188467	0.0146833	0.00404233	0.01682	0.0265133	0.0188567	0.002348	0.0223833	0.008011	0.00966	0.00911033	0.008501	0.01123	0.0103203	0.02764	0.02902
11.3	0.004328	0.006917	0.006054	0.006888	0.01714	0.01339	0.003946	0.01533	0.02461	0.01753	0.002365	0.02083	0.00784	0.02004	0.01557	0.004142	0.01786	0.02786	0.01979	0.002364	0.02348	0.00752267	0.0190733	0.0148433	0.00407667	0.0170167	0.0267767	0.0190367	0.00236433	0.0225967	0.008086	0.009769	0.009208	0.008582	0.01135	0.0104273	0.02773	0.0292
11.31	0.004369	0.007005	0.00612633	0.006953	0.01731	0.01352	0.003976	0.01548	0.02483	0.01767	0.00238	0.021	0.007934	0.02029	0.01575	0.00418	0.01807	0.02815	0.01998	0.002381	0.02372	0.007607	0.0192967	0.0150067	0.004112	0.0172067	0.0270433	0.01921	0.00238067	0.0228133	0.008161	0.009879	0.00930633	0.008663	0.01147	0.0105343	0.02781	0.02937
11.32	0.004411	0.007095	0.00620033	0.00702	0.01749	0.01364	0.004007	0.01563	0.02504	0.01781	0.002395	0.02117	0.00803	0.02055	0.01594	0.004218	0.01829	0.02844	0.02017	0.002398	0.02395	0.00769333	0.01953	0.0151733	0.00414767	0.0174033	0.0273067	0.0193833	0.002397	0.0230233	0.008238	0.009992	0.00940733	0.008746	0.0116	0.0106487	0.02789	0.02953
11.33	0.004453	0.007186	0.006275	0.007087	0.01767	0.01377	0.004037	0.01578	0.02526	0.01795	0.00241	0.02134	0.008128	0.02081	0.01613	0.004257	0.01851	0.02873	0.02037	0.002416	0.02419	0.007781	0.0197633	0.0153433	0.00418367	0.0176	0.0275733	0.0195633	0.002414	0.02324	0.008316	0.01011	0.009512	0.008829	0.01173	0.010763	0.02796	0.02969
11.34	0.004496	0.00728	0.006352	0.007155	0.01786	0.0139	0.004068	0.01593	0.02547	0.01809	0.002426	0.02151	0.008227	0.02108	0.01632	0.004297	0.01873	0.02902	0.02057	0.002434	0.02442	0.00786967	0.0200067	0.0155133	0.00422067	0.0177967	0.0278367	0.0197433	0.00243133	0.02345	0.008395	0.01022	0.00961167	0.008914	0.01186	0.010878	0.02802	0.02984
11.35	0.004539	0.007375	0.00642967	0.007224	0.01804	0.01403	0.0041	0.01609	0.02569	0.01823	0.002441	0.02168	0.008329	0.02135	0.01652	0.004337	0.01896	0.02931	0.02077	0.002452	0.02465	0.00796067	0.0202467	0.01569	0.004258	0.0180033	0.0281033	0.0199233	0.00244833	0.02366	0.008475	0.01034	0.00971833	0.009	0.01199	0.0109933	0.02808	0.02999
11.36	0.004583	0.007472	0.006509	0.007294	0.01823	0.01416	0.004132	0.01624	0.02591	0.01838	0.002457	0.02185	0.008433	0.02162	0.01672	0.004378	0.01918	0.02961	0.02097	0.00247	0.02488	0.00805333	0.02049	0.0158667	0.004296	0.0182	0.0283767	0.0201067	0.00246567	0.02387	0.008557	0.01046	0.00982567	0.009087	0.01212	0.011109	0.02813	0.03012
11.37	0.004628	0.007572	0.00659067	0.007365	0.01841	0.01429	0.004164	0.01639	0.02613	0.01852	0.002473	0.02201	0.008538	0.0219	0.01692	0.004419	0.01941	0.0299	0.02117	0.002488	0.02511	0.008147	0.0207367	0.0160433	0.004334	0.0184033	0.0286433	0.0202867	0.002483	0.0240767	0.008639	0.01059	0.00993967	0.009176	0.01226	0.011232	0.02818	0.03026
11.38	0.004674	0.007673	0.00667333	0.007437	0.0186	0.01443	0.004197	0.01654	0.02634	0.01866	0.002489	0.02217	0.008646	0.02218	0.01712	0.004461	0.01964	0.0302	0.02138	0.002507	0.02534	0.008243	0.0209867	0.0162233	0.004373	0.0186067	0.0289133	0.0204733	0.002501	0.0242833	0.008723	0.01071	0.0100477	0.009266	0.0124	0.0113553	0.02823	0.03038
11.39	0.00472	0.007777	0.006758	0.007511	0.01879	0.01456	0.00423	0.01669	0.02656	0.01881	0.002505	0.02234	0.008756	0.02246	0.01733	0.004504	0.01986	0.0305	0.02159	0.002526	0.02557	0.008341	0.0212367	0.0164067	0.00441267	0.0188033	0.0291867	0.0206633	0.002519	0.0244933	0.008808	0.01084	0.0101627	0.009357	0.01255	0.0114857	0.02827	0.0305
11.4	0.004767	0.007883	0.00684433	0.007585	0.01899	0.0147	0.004263	0.01684	0.02678	0.01895	0.002521	0.0225	0.008869	0.02275	0.01754	0.004547	0.02009	0.03079	0.02179	0.002546	0.02579	0.008441	0.0214967	0.0165933	0.00445233	0.0190067	0.0294533	0.0208433	0.00253767	0.0246933	0.008894	0.01097	0.010278	0.009449	0.01269	0.0116097	0.02831	0.03061
11.41	0.004815	0.007991	0.00693233	0.007661	0.01918	0.01484	0.004297	0.01699	0.027	0.0191	0.002538	0.02265	0.008983	0.02304	0.01775	0.004591	0.02033	0.03109	0.022	0.002565	0.02602	0.00854233	0.0217533	0.01678	0.004493	0.0192167	0.0297267	0.0210333	0.002556	0.0248967	0.008982	0.01111	0.0104007	0.009543	0.01284	0.011741	0.02834	0.03071
11.42	0.004863	0.008102	0.00702233	0.007738	0.01937	0.01498	0.004331	0.01714	0.02722	0.01924	0.002554	0.02281	0.0091	0.02333	0.01796	0.004636	0.02056	0.03139	0.02221	0.002585	0.02624	0.008646	0.02201	0.0169667	0.00453433	0.01942	0.03	0.02122	0.00257467	0.0250967	0.00907	0.01124	0.0105167	0.009638	0.01299	0.0118727	0.02836	0.03081
11.43	0.004912	0.008215	0.007114	0.007816	0.01957	0.01512	0.004366	0.01729	0.02743	0.01939	0.002571	0.02297	0.009219	0.02363	0.01818	0.004681	0.0208	0.03169	0.02242	0.002605	0.02647	0.00875133	0.0222767	0.01716	0.004576	0.01963	0.03027	0.02141	0.00259367	0.0253033	0.00916	0.01138	0.01064	0.009735	0.01314	0.012005	0.02839	0.0309
11.44	0.004962	0.00833	0.00720733	0.007895	0.01977	0.01526	0.004401	0.01744	0.02765	0.01954	0.002588	0.02312	0.009341	0.02393	0.0184	0.004727	0.02103	0.03199	0.02264	0.002625	0.02669	0.008859	0.0225433	0.0173533	0.00461833	0.0198333	0.0305433	0.0216067	0.00261267	0.0255	0.009252	0.01152	0.010764	0.009833	0.0133	0.0121443	0.02841	0.03098
11.45	0.005013	0.008448	0.007303	0.007975	0.01997	0.0154	0.004437	0.01759	0.02787	0.01968	0.002606	0.02327	0.009465	0.02424	0.01863	0.004774	0.02127	0.03229	0.02285	0.002646	0.02691	0.00896833	0.0228167	0.0175533	0.00466167	0.0200433	0.0308167	0.0217933	0.00263267	0.0256967	0.009345	0.01167	0.010895	0.009932	0.01346	0.012284	0.02843	0.03105
11.46	0.005065	0.008569	0.007401	0.008057	0.02017	0.01555	0.004473	0.01775	0.02808	0.01983	0.002623	0.02342	0.009592	0.02455	0.01885	0.004822	0.02151	0.03259	0.02307	0.002667	0.02713	0.00908033	0.02309	0.01775	0.00470567	0.0202567	0.0310867	0.02199	0.00265233	0.0258933	0.009439	0.01181	0.0110197	0.01003	0.01362	0.0124233	0.02844	0.03111
11.47	0.005117	0.008693	0.007501	0.00814	0.02038	0.01569	0.004509	0.0179	0.0283	0.01998	0.002641	0.02357	0.009722	0.02486	0.01908	0.00487	0.02175	0.0329	0.02328	0.002688	0.02736	0.00919467	0.0233667	0.01795	0.00474967	0.0204667	0.0313667	0.02218	0.00267233	0.0260967	0.009535	0.01196	0.0111517	0.01014	0.01379	0.0125733	0.02845	0.03117
11.48	0.005171	0.008819	0.007603	0.008224	0.02058	0.01584	0.004547	0.01805	0.02852	0.02012	0.002659	0.02372	0.009855	0.02518	0.01932	0.00492	0.022	0.0332	0.0235	0.002709	0.02758	0.00931133	0.0236467	0.01816	0.00479567	0.0206833	0.03164	0.0223733	0.00269233	0.0262933	0.009632	0.01212	0.0112907	0.01024	0.01396	0.01272	0.02846	0.03122
11.49	0.005225	0.008949	0.00770767	0.00831	0.02079	0.01599	0.004584	0.0182	0.02873	0.02027	0.002677	0.02386	0.00999	0.02549	0.01955	0.00497	0.02224	0.0335	0.02372	0.002731	0.0278	0.00943	0.0239233	0.0183633	0.00484133	0.0208933	0.03191	0.02257	0.002713	0.0264867	0.00973	0.01227	0.0114233	0.01035	0.01413	0.01287	0.02846	0.03126
11.5	0.00528	0.009081	0.007814	0.008397	0.021	0.01614	0.004622	0.01835	0.02894	0.02042	0.002695	0.02401	0.01013	0.02582	0.0198	0.00502	0.02249	0.0338	0.02394	0.002753	0.02801	0.00955233	0.0242133	0.01858	0.00488733	0.02111	0.03218	0.0227667	0.00273367	0.0266767	0.00983	0.01243	0.0115633	0.01045	0.0143	0.0130167	0.02846	0.0313
11.51	0.005337	0.009217	0.00792367	0.008486	0.02121	0.01629	0.004661	0.0185	0.02916	0.02057	0.002714	0.02415	0.01027	0.02615	0.02004	0.005072	0.02274	0.0341	0.02416	0.002775	0.02823	0.00967533	0.0245033	0.01879	0.004935	0.0213267	0.0324533	0.0229633	0.00275467	0.02687	0.009932	0.01259	0.011704	0.01056	0.01448	0.0131733	0.02846	0.03132
11.52	0.005394	0.009355	0.00803467	0.008576	0.02142	0.01644	0.0047	0.01866	0.02937	0.02072	0.002732	0.02429	0.01041	0.02648	0.02029	0.005125	0.02299	0.0344	0.02439	0.002798	0.02845	0.00979867	0.0247933	0.0190067	0.00498333	0.0215467	0.0327233	0.0231667	0.002776	0.0270633	0.01004	0.01276	0.0118533	0.01067	0.01466	0.01333	0.02846	0.03134
11.53	0.005452	0.009497	0.00814867	0.008667	0.02163	0.0166	0.004739	0.01881	0.02958	0.02087	0.002751	0.02443	0.01056	0.02681	0.02054	0.005178	0.02325	0.0347	0.02461	0.002821	0.02867	0.009929	0.0250833	0.0192267	0.00503167	0.02177	0.0329933	0.0233633	0.00279767	0.0272567	0.01014	0.01293	0.012	0.01078	0.01485	0.0134933	0.02846	0.03135
11.54	0.005511	0.009643	0.00826567	0.00876	0.02184	0.01675	0.004779	0.01896	0.02979	0.02102	0.00277	0.02457	0.01071	0.02715	0.02079	0.005233	0.0235	0.03501	0.02484	0.002844	0.02889	0.01006	0.02538	0.0194433	0.00508167	0.0219867	0.03327	0.0235667	0.00281933	0.02745	0.01025	0.0131	0.01215	0.0109	0.01504	0.01366	0.02845	0.03135
11.55	0.005571	0.009792	0.008385	0.008854	0.02206	0.01691	0.00482	0.01911	0.03	0.02117	0.00279	0.02471	0.01087	0.02749	0.02105	0.005288	0.02376	0.03531	0.02507	0.002868	0.02911	0.010198	0.02568	0.01967	0.005132	0.02221	0.03354	0.02377	0.002842	0.0276433	0.01036	0.01328	0.0123067	0.01101	0.01523	0.0138233	0.02845	0.03135
11.56	0.005632	0.009945	0.00850733	0.00895	0.02227	0.01707	0.004861	0.01927	0.03021	0.02132	0.002809	0.02485	0.01102	0.02784	0.02131	0.005344	0.02402	0.03561	0.0253	0.002892	0.02933	0.01033	0.0259833	0.0198967	0.005183	0.0224367	0.03381	0.0239733	0.00286433	0.0278367	0.01047	0.01346	0.0124633	0.01113	0.01543	0.0139967	0.02844	0.03134
11.57	0.005694	0.0101	0.00863133	0.009048	0.02249	0.01723	0.004903	0.01942	0.03042	0.02147	0.002829	0.02499	0.01119	0.02819	0.02158	0.005402	0.02429	0.03591	0.02553	0.002916	0.02955	0.010476	0.02629	0.02013	0.00523567	0.0226667	0.03408	0.0241767	0.002887	0.02803	0.01058	0.01365	0.0126267	0.01125	0.01563	0.01417	0.02843	0.03132
11.58	0.005758	0.01026	0.00875933	0.009147	0.02271	0.01739	0.004945	0.01957	0.03063	0.02163	0.002849	0.02512	0.01135	0.02855	0.02185	0.00546	0.02456	0.03621	0.02577	0.002941	0.02977	0.0106157	0.0266033	0.0203633	0.00528833	0.0228967	0.03435	0.02439	0.00291033	0.02822	0.01069	0.01383	0.0127833	0.01137	0.01584	0.01435	0.02842	0.03129
11.59	0.005822	0.01043	0.008894	0.009248	0.02293	0.01755	0.004988	0.01973	0.03084	0.02178	0.00287	0.02526	0.01152	0.0289	0.02213	0.005519	0.02483	0.03651	0.02601	0.002966	0.02999	0.0107627	0.02691	0.0206033	0.005342	0.02313	0.03462	0.0246	0.002934	0.0284133	0.01081	0.01403	0.0129567	0.0115	0.01605	0.0145333	0.02841	0.03126
11.6	0.005888	0.01059	0.00902267	0.009351	0.02315	0.01772	0.005031	0.01988	0.03104	0.02193	0.00289	0.0254	0.01169	0.02927	0.0224	0.00558	0.0251	0.03681	0.02624	0.002991	0.03021	0.0109103	0.02723	0.02084	0.005397	0.02336	0.0348867	0.0248033	0.00295733	0.0286067	0.01092	0.01422	0.01312	0.01162	0.01626	0.0147133	0.02839	0.03122
11.61	0.005954	0.01077	0.00916467	0.009455	0.02338	0.01789	0.005075	0.02004	0.03125	0.02209	0.002911	0.02553	0.01187	0.02963	0.02269	0.005641	0.02538	0.03711	0.02648	0.003017	0.03044	0.011065	0.0275467	0.02109	0.00545233	0.0236	0.0351567	0.0250167	0.00298167	0.0288033	0.01104	0.01443	0.0133	0.01175	0.01648	0.0149033	0.02838	0.03117
11.62	0.006022	0.01095	0.00930733	0.009562	0.0236	0.01806	0.00512	0.0202	0.03145	0.02224	0.002932	0.02567	0.01205	0.03001	0.02298	0.005704	0.02566	0.03741	0.02672	0.003043	0.03067	0.0112207	0.0278733	0.02134	0.00550933	0.02384	0.0354233	0.0252267	0.003006	0.0290033	0.01116	0.01463	0.0134733	0.01188	0.0167	0.0150933	0.02837	0.03112
11.63	0.006091	0.01113	0.00945033	0.00967	0.02383	0.01823	0.005165	0.02036	0.03165	0.0224	0.002953	0.02581	0.01224	0.03038	0.02327	0.005767	0.02594	0.0377	0.02697	0.003069	0.03089	0.0113833	0.0281967	0.02159	0.00556633	0.02408	0.0356833	0.0254467	0.00303033	0.0291967	0.01129	0.01484	0.0136567	0.01201	0.01693	0.01529	0.02836	0.03106
11.64	0.006162	0.01131	0.009594	0.00978	0.02405	0.0184	0.005211	0.02052	0.03185	0.02256	0.002975	0.02594	0.01243	0.03076	0.02357	0.005832	0.02623	0.038	0.02721	0.003096	0.03112	0.0115467	0.0285233	0.0218467	0.005625	0.0243267	0.03595	0.02566	0.00305567	0.0293933	0.01141	0.01506	0.0138433	0.01214	0.01717	0.0154933	0.02835	0.031
11.65	0.006234	0.01151	0.00975133	0.009892	0.02428	0.01857	0.005258	0.02068	0.03206	0.02271	0.002996	0.02608	0.01262	0.03114	0.02387	0.005898	0.02653	0.0383	0.02746	0.003124	0.03136	0.0117107	0.0288533	0.0221033	0.00568467	0.02458	0.03622	0.0258767	0.00308133	0.0296	0.01154	0.01528	0.0140333	0.01228	0.0174	0.0156933	0.02834	0.03093
11.66	0.006307	0.0117	0.00990233	0.01001	0.02451	0.01875	0.005305	0.02084	0.03226	0.02287	0.003018	0.02622	0.01282	0.03153	0.02417	0.005965	0.02683	0.0386	0.02771	0.003151	0.03159	0.0118833	0.02919	0.0223633	0.005745	0.0248333	0.0364867	0.0260967	0.00310667	0.0298	0.01167	0.0155	0.0142233	0.01242	0.01765	0.0159067	0.02833	0.03085
11.67	0.006381	0.01191	0.010067	0.01012	0.02475	0.01893	0.005353	0.021	0.03246	0.02303	0.003041	0.02636	0.01303	0.03193	0.02449	0.006034	0.02713	0.0389	0.02797	0.003179	0.03183	0.01206	0.0295367	0.0226367	0.005807	0.0250867	0.0367533	0.0263233	0.003133	0.0300067	0.0118	0.01573	0.01442	0.01256	0.0179	0.01612	0.02832	0.03077
11.68	0.006457	0.01211	0.0102257	0.01024	0.02498	0.01911	0.005401	0.02117	0.03266	0.02319	0.003063	0.0265	0.01324	0.03233	0.0248	0.006103	0.02744	0.0392	0.02822	0.003208	0.03207	0.01224	0.02988	0.0229033	0.005869	0.02535	0.03702	0.0265433	0.00315967	0.0302133	0.01193	0.01597	0.0146233	0.0127	0.01815	0.0163333	0.02831	0.03068
11.69	0.006534	0.01233	0.010398	0.01036	0.02521	0.01929	0.00545	0.02134	0.03285	0.02335	0.003086	0.02664	0.01345	0.03273	0.02513	0.006174	0.02776	0.0395	0.02848	0.003237	0.03232	0.01242	0.0302233	0.0231833	0.00593267	0.02562	0.0372833	0.02677	0.00318667	0.0304267	0.01207	0.01621	0.01483	0.01284	0.01841	0.0165533	0.02831	0.03059
11.7	0.006613	0.01255	0.010571	0.01048	0.02545	0.01948	0.0055	0.02151	0.03305	0.02351	0.003109	0.02679	0.01368	0.03314	0.02545	0.006247	0.02808	0.03979	0.02873	0.003266	0.03257	0.0126133	0.0305767	0.02346	0.005998	0.02589	0.0375433	0.02699	0.00321367	0.0306433	0.01221	0.01646	0.0150433	0.01299	0.01868	0.0167833	0.02831	0.0305
11.71	0.006693	0.01277	0.0107443	0.01061	0.02569	0.01966	0.005551	0.02168	0.03325	0.02367	0.003132	0.02693	0.0139	0.03355	0.02579	0.00632	0.0284	0.04009	0.029	0.003296	0.03282	0.0128033	0.03093	0.0237467	0.00606367	0.02616	0.03781	0.0272233	0.00324133	0.0308567	0.01235	0.01671	0.0152567	0.01314	0.01895	0.0170133	0.0283	0.0304
11.72	0.006775	0.01301	0.0109317	0.01073	0.02593	0.01985	0.005602	0.02185	0.03345	0.02384	0.003156	0.02708	0.01413	0.03397	0.02613	0.006396	0.02874	0.04039	0.02926	0.003326	0.03308	0.0129967	0.03129	0.0240367	0.00613133	0.0264433	0.0380767	0.0274533	0.00326933	0.03108	0.01249	0.01697	0.0154767	0.01329	0.01923	0.01725	0.0283	0.0303
11.73	0.006858	0.01324	0.0111127	0.01086	0.02617	0.02004	0.005655	0.02203	0.03364	0.024	0.00318	0.02723	0.01437	0.0344	0.02647	0.006472	0.02907	0.04069	0.02953	0.003357	0.03334	0.0132	0.0316567	0.0243267	0.00619967	0.0267233	0.03834	0.0276867	0.003298	0.0313033	0.01264	0.01724	0.0157067	0.01345	0.01951	0.01749	0.0283	0.03019
11.74	0.006943	0.01349	0.0113077	0.01099	0.02642	0.02023	0.005708	0.02221	0.03384	0.02417	0.003204	0.02738	0.01462	0.03483	0.02682	0.00655	0.02942	0.04099	0.02979	0.003388	0.0336	0.01341	0.0320267	0.0246233	0.00626933	0.0270167	0.0386067	0.0279167	0.00332667	0.0315267	0.01279	0.01751	0.0159367	0.01361	0.0198	0.0177367	0.02831	0.03008
11.75	0.007029	0.01374	0.011503	0.01113	0.02667	0.02043	0.005761	0.02239	0.03404	0.02433	0.003229	0.02754	0.01487	0.03527	0.02718	0.00663	0.02977	0.0413	0.03007	0.00342	0.03388	0.0136233	0.0324033	0.02493	0.00634033	0.02731	0.03888	0.0281567	0.00335633	0.0317667	0.01294	0.01779	0.0161733	0.01377	0.0201	0.01799	0.02831	0.02997
11.76	0.007118	0.014	0.011706	0.01126	0.02692	0.02063	0.005816	0.02257	0.03423	0.0245	0.003254	0.02769	0.01513	0.03571	0.02754	0.006711	0.03014	0.0416	0.03034	0.003452	0.03415	0.01384	0.03278	0.0252367	0.00641267	0.0276167	0.0391433	0.0283933	0.003386	0.0319967	0.01309	0.01808	0.0164167	0.01393	0.0204	0.0182433	0.02832	0.02985
11.77	0.007208	0.01427	0.011916	0.0114	0.02717	0.02083	0.005871	0.02276	0.03443	0.02467	0.003279	0.02785	0.01539	0.03616	0.02791	0.006794	0.03051	0.0419	0.03062	0.003485	0.03443	0.01406	0.0331633	0.02555	0.00648633	0.0279267	0.03941	0.0286367	0.00341633	0.0322367	0.01325	0.01837	0.0166633	0.0141	0.02071	0.0185067	0.02833	0.02973
11.78	0.007299	0.01455	0.012133	0.01154	0.02742	0.02103	0.005927	0.02295	0.03462	0.02484	0.003305	0.02802	0.01566	0.03661	0.02829	0.006878	0.03088	0.04221	0.03089	0.003518	0.03472	0.0142867	0.0335467	0.02587	0.006561	0.0282367	0.03968	0.0288733	0.003447	0.0324867	0.01341	0.01868	0.0169233	0.01427	0.02103	0.0187767	0.02835	0.02961
11.79	0.007393	0.01483	0.012351	0.01169	0.02768	0.02123	0.005984	0.02314	0.03482	0.02501	0.00333	0.02818	0.01595	0.03708	0.02867	0.006964	0.03127	0.04251	0.03118	0.003552	0.03502	0.01453	0.0339467	0.02619	0.00663733	0.02856	0.0399467	0.0291233	0.003478	0.03274	0.01357	0.01898	0.0171767	0.01444	0.02136	0.0190533	0.02836	0.02949
11.8	0.007489	0.01513	0.012583	0.01184	0.02793	0.02144	0.006042	0.02334	0.03502	0.02518	0.003357	0.02835	0.01623	0.03754	0.02906	0.007052	0.03166	0.04282	0.03146	0.003587	0.03531	0.0147667	0.0343367	0.02652	0.00671533	0.0288867	0.04022	0.0293667	0.00351033	0.03299	0.01373	0.0193	0.0174433	0.01461	0.0217	0.0193367	0.02838	0.02936
11.81	0.007586	0.01543	0.0128153	0.01198	0.02819	0.02165	0.006101	0.02354	0.03521	0.02535	0.003383	0.02852	0.01653	0.03802	0.02946	0.007142	0.03207	0.04312	0.03175	0.003621	0.03562	0.0150133	0.0347433	0.0268567	0.006795	0.0292267	0.0404833	0.0296167	0.00354167	0.0332533	0.0139	0.01963	0.01772	0.01479	0.02204	0.0196233	0.02841	0.02923
11.82	0.007686	0.01574	0.0130553	0.01214	0.02846	0.02186	0.00616	0.02375	0.03541	0.02552	0.00341	0.0287	0.01683	0.0385	0.02986	0.007233	0.03248	0.04343	0.03204	0.003657	0.03593	0.0152667	0.0351533	0.0271933	0.00687533	0.02957	0.0407567	0.0298667	0.00357467	0.03352	0.01407	0.01996	0.0179967	0.01497	0.02239	0.0199167	0.02843	0.02911
11.83	0.007787	0.01606	0.0133023	0.01229	0.02872	0.02208	0.006221	0.02395	0.03561	0.0257	0.003437	0.02888	0.01715	0.03899	0.03028	0.007326	0.03291	0.04374	0.03233	0.003693	0.03625	0.01553	0.0355667	0.0275467	0.00695767	0.0299233	0.04103	0.03012	0.00360767	0.0337933	0.01425	0.02031	0.01829	0.01516	0.02275	0.02022	0.02846	0.02898
11.84	0.007891	0.0164	0.0135637	0.01245	0.02899	0.0223	0.006282	0.02417	0.03581	0.02587	0.003465	0.02906	0.01747	0.03949	0.03069	0.007422	0.03334	0.04405	0.03263	0.00373	0.03658	0.0157967	0.03599	0.0278933	0.007042	0.0302833	0.0413033	0.0303767	0.00364167	0.0340733	0.01442	0.02066	0.01858	0.01535	0.02312	0.02053	0.02849	0.02885
11.85	0.007997	0.01674	0.0138257	0.01261	0.02926	0.02252	0.006345	0.02438	0.036	0.02605	0.003492	0.02925	0.0178	0.04	0.03112	0.007519	0.03379	0.04437	0.03293	0.003767	0.03692	0.01607	0.03642	0.0282533	0.00712767	0.0306533	0.04158	0.0306367	0.00367533	0.0343633	0.0146	0.02102	0.01888	0.01554	0.0235	0.0208467	0.02853	0.02871
11.86	0.008105	0.01709	0.014095	0.01278	0.02954	0.02274	0.006408	0.0246	0.0362	0.02623	0.003521	0.02944	0.01814	0.04051	0.03156	0.007618	0.03425	0.04468	0.03323	0.003805	0.03726	0.0163533	0.0368533	0.02862	0.00721467	0.0310333	0.0418533	0.0308967	0.00371033	0.0346533	0.01479	0.02139	0.01919	0.01573	0.02389	0.02117	0.02856	0.02858
11.87	0.008215	0.01746	0.0143783	0.01295	0.02981	0.02297	0.006472	0.02483	0.0364	0.02641	0.003549	0.02964	0.0185	0.04103	0.032	0.007719	0.03472	0.045	0.03354	0.003843	0.03761	0.01665	0.03729	0.02899	0.00730333	0.0314233	0.0421333	0.0311633	0.003745	0.0349533	0.01498	0.02178	0.0195133	0.01593	0.02428	0.0214967	0.02861	0.02845
11.88	0.008328	0.01784	0.0146693	0.01312	0.03009	0.0232	0.006538	0.02506	0.0366	0.02659	0.003578	0.02984	0.01886	0.04157	0.03246	0.007823	0.0352	0.04531	0.03385	0.003882	0.03797	0.0169467	0.0377433	0.0293733	0.00739467	0.03182	0.0424067	0.03143	0.00378067	0.03526	0.01517	0.02217	0.0198367	0.01613	0.02469	0.0218367	0.02865	0.02832
11.89	0.008443	0.01823	0.0149677	0.0133	0.03038	0.02343	0.006604	0.0253	0.0368	0.02677	0.003608	0.03005	0.01923	0.0421	0.03292	0.007929	0.03569	0.04563	0.03416	0.003922	0.03834	0.0172533	0.0381933	0.0297567	0.00748733	0.0322267	0.0426867	0.0316967	0.00381733	0.0355767	0.01536	0.02257	0.0201667	0.01634	0.02511	0.0221867	0.0287	0.02818
11.9	0.008561	0.01864	0.0152803	0.01347	0.03066	0.02366	0.006671	0.02554	0.037	0.02696	0.003637	0.03026	0.01962	0.04265	0.03339	0.008037	0.0362	0.04595	0.03448	0.003963	0.03871	0.01757	0.0386533	0.0301467	0.00758167	0.0326467	0.0429667	0.0319733	0.00385433	0.0358933	0.01556	0.02299	0.0205133	0.01655	0.02554	0.0225433	0.02875	0.02805
11.91	0.008681	0.01906	0.0156003	0.01366	0.03095	0.0239	0.00674	0.02578	0.0372	0.02714	0.003668	0.03047	0.02001	0.04321	0.03387	0.008147	0.03672	0.04628	0.0348	0.004004	0.0391	0.0178933	0.0391233	0.0305467	0.007678	0.0330733	0.0432533	0.0322467	0.003892	0.0362233	0.01576	0.02342	0.0208667	0.01676	0.02598	0.0229067	0.02881	0.02792
11.92	0.008804	0.01949	0.015928	0.01384	0.03124	0.02415	0.00681	0.02603	0.03741	0.02733	0.003698	0.0307	0.02042	0.04377	0.03436	0.00826	0.03725	0.0466	0.03513	0.004046	0.03949	0.0182267	0.0395933	0.0309567	0.00777667	0.03351	0.0435367	0.03253	0.00393	0.03656	0.01597	0.02386	0.02123	0.01698	0.02643	0.02328	0.02887	0.02779
11.93	0.00893	0.01994	0.01627	0.01403	0.03154	0.02439	0.00688	0.02629	0.03761	0.02752	0.003729	0.03092	0.02085	0.04435	0.03486	0.008375	0.0378	0.04693	0.03545	0.004088	0.03989	0.0185767	0.04008	0.03137	0.00787667	0.0339633	0.0438233	0.0328067	0.00396833	0.0369	0.01618	0.02431	0.0216	0.0172	0.0269	0.0236667	0.02894	0.02766
11.94	0.009059	0.02041	0.0166263	0.01423	0.03184	0.02464	0.006952	0.02655	0.03781	0.02771	0.00376	0.03116	0.02128	0.04493	0.03537	0.008493	0.03837	0.04726	0.03579	0.004132	0.04031	0.01893	0.0405667	0.0317933	0.00797933	0.03443	0.04411	0.0330967	0.004008	0.03726	0.01639	0.02478	0.0219833	0.01743	0.02738	0.0240633	0.02901	0.02753
11.95	0.00919	0.02089	0.01699	0.01443	0.03214	0.0249	0.007025	0.02682	0.03802	0.0279	0.003792	0.03139	0.02173	0.04553	0.03589	0.008614	0.03895	0.04759	0.03612	0.004176	0.04073	0.0192967	0.0410667	0.0322267	0.00808433	0.0349067	0.0444	0.03338	0.004048	0.0376167	0.01661	0.02526	0.0223767	0.01766	0.02787	0.0244667	0.02908	0.0274
11.96	0.009324	0.02139	0.017368	0.01463	0.03245	0.02515	0.0071	0.0271	0.03822	0.02809	0.003825	0.03164	0.0222	0.04613	0.03642	0.008737	0.03954	0.04792	0.03646	0.004221	0.04116	0.0196767	0.04157	0.0326633	0.00819133	0.0353933	0.0446867	0.03367	0.004089	0.0379867	0.01684	0.02575	0.02278	0.0179	0.02837	0.02488	0.02916	0.02727
11.97	0.009462	0.02191	0.0177607	0.01484	0.03276	0.02541	0.007175	0.02738	0.03843	0.02829	0.003857	0.03189	0.02268	0.04675	0.03696	0.008863	0.04015	0.04825	0.03681	0.004266	0.04161	0.0200667	0.0420867	0.03311	0.00830033	0.0358933	0.0449767	0.03397	0.00412967	0.03837	0.01706	0.02626	0.0231933	0.01814	0.02889	0.0253067	0.02924	0.02714
11.98	0.009603	0.02245	0.0181677	0.01505	0.03307	0.02568	0.007252	0.02767	0.03864	0.02849	0.00389	0.03214	0.02318	0.04737	0.03752	0.008992	0.04078	0.04859	0.03715	0.004313	0.04206	0.02047	0.0426033	0.0335733	0.008412	0.03641	0.0452733	0.0342633	0.004172	0.0387533	0.01729	0.02679	0.0236233	0.01838	0.02942	0.02574	0.02933	0.02702
11.99	0.009747	0.02301	0.018589	0.01526	0.03339	0.02595	0.00733	0.02796	0.03885	0.02869	0.003924	0.03241	0.02369	0.04801	0.03808	0.009124	0.04143	0.04892	0.0375	0.00436	0.04252	0.02088	0.0431367	0.0340367	0.008526	0.03694	0.0455633	0.0345633	0.00421467	0.03915	0.01753	0.02733	0.0240633	0.01863	0.02997	0.02619	0.02942	0.02689
12	0.009894	0.02359	0.0190247	0.01549	0.03371	0.02622	0.007409	0.02826	0.03906	0.02889	0.003958	0.03267	0.02423	0.04865	0.03866	0.009259	0.04209	0.04926	0.03786	0.004408	0.043	0.0213167	0.04367	0.0345133	0.00864233	0.03748	0.04586	0.03487	0.004258	0.0395567	0.01777	0.02789	0.0245167	0.01888	0.03054	0.0266533	0.02951	0.02677
12.01	0.01004	0.02419	0.0194733	0.01571	0.03403	0.0265	0.00749	0.02857	0.03927	0.02909	0.003993	0.03295	0.02478	0.04931	0.03925	0.009397	0.04277	0.04961	0.03822	0.004458	0.04348	0.0217567	0.0442167	0.035	0.00876133	0.0380367	0.0461633	0.0351767	0.004303	0.03997	0.01802	0.02847	0.0249867	0.01914	0.03112	0.0271267	0.02961	0.02665
12.02	0.0102	0.02482	0.0199467	0.01594	0.03436	0.02678	0.007572	0.02889	0.03948	0.0293	0.004028	0.03323	0.02535	0.04998	0.03985	0.009539	0.04347	0.04995	0.03859	0.004508	0.04397	0.0222133	0.0447733	0.0354933	0.00888333	0.03861	0.04646	0.0354933	0.004348	0.04039	0.01827	0.02906	0.0254633	0.01941	0.03171	0.02761	0.02971	0.02653
12.03	0.01036	0.02548	0.02044	0.01618	0.0347	0.02706	0.007655	0.02921	0.03969	0.02951	0.004063	0.03352	0.02594	0.05066	0.04046	0.009684	0.04419	0.05029	0.03895	0.004558	0.04448	0.0226867	0.04534	0.0359933	0.00900767	0.0391967	0.0467567	0.0358033	0.004393	0.0408267	0.01853	0.02968	0.0259633	0.01968	0.03233	0.0281133	0.02982	0.02641
12.04	0.01052	0.02616	0.0209467	0.01642	0.03504	0.02735	0.00774	0.02954	0.03991	0.02972	0.004099	0.03381	0.02655	0.05136	0.04109	0.009832	0.04493	0.05064	0.03933	0.00461	0.045	0.0231733	0.04592	0.03651	0.00913467	0.0398	0.0470633	0.0361267	0.00443967	0.04127	0.01879	0.03031	0.02647	0.01995	0.03296	0.0286233	0.02993	0.0263
12.05	0.01069	0.02687	0.0214767	0.01667	0.03538	0.02765	0.007827	0.02988	0.04012	0.02993	0.004136	0.03412	0.02718	0.05206	0.04173	0.009984	0.04569	0.05099	0.0397	0.004663	0.04552	0.0236767	0.0465	0.0370367	0.009265	0.04042	0.0473667	0.0364433	0.00448733	0.04172	0.01906	0.03097	0.027	0.02024	0.03361	0.0291533	0.03005	0.02619
12.06	0.01086	0.02761	0.0220267	0.01692	0.03573	0.02795	0.007914	0.03022	0.04034	0.03014	0.004173	0.03443	0.02784	0.05278	0.04239	0.01014	0.04647	0.05134	0.04009	0.004717	0.04606	0.0242	0.0470967	0.0375767	0.009398	0.0410533	0.0476733	0.0367733	0.00453567	0.0421833	0.01933	0.03165	0.0275433	0.02052	0.03428	0.0296933	0.03017	0.02608
12.07	0.01103	0.02838	0.0225967	0.01718	0.03608	0.02825	0.008004	0.03058	0.04055	0.03036	0.00421	0.03474	0.02852	0.05351	0.04306	0.0103	0.04728	0.0517	0.04047	0.004772	0.04661	0.02474	0.0477	0.0381233	0.00953467	0.0417133	0.0479833	0.0371	0.00458467	0.0426533	0.01961	0.03235	0.0281033	0.02082	0.03497	0.0302533	0.03029	0.02597
12.08	0.01121	0.02918	0.02319	0.01744	0.03643	0.02856	0.008095	0.03094	0.04077	0.03058	0.004248	0.03507	0.02923	0.05425	0.04374	0.01046	0.0481	0.05205	0.04086	0.004828	0.04718	0.0253	0.04831	0.03868	0.00967167	0.04238	0.04829	0.0374333	0.00463467	0.0431433	0.0199	0.03307	0.02868	0.02111	0.03569	0.03083	0.03042	0.02586
12.09	0.01139	0.03002	0.02381	0.01771	0.03679	0.02887	0.008187	0.03131	0.04099	0.0308	0.004287	0.0354	0.02996	0.05501	0.04444	0.01063	0.04895	0.05241	0.04126	0.004885	0.04775	0.0258767	0.0489367	0.03925	0.00981567	0.04307	0.0486033	0.0377733	0.00468567	0.0436333	0.02019	0.03382	0.0292767	0.02142	0.03642	0.03142	0.03056	0.02576
12.1	0.01158	0.0309	0.02446	0.01799	0.03716	0.02919	0.008281	0.03169	0.04121	0.03102	0.004326	0.03574	0.03073	0.05578	0.04515	0.0108	0.04982	0.05277	0.04166	0.004943	0.04834	0.0264833	0.0495733	0.03983	0.00996033	0.0437767	0.0489167	0.0381133	0.00473733	0.04414	0.02049	0.0346	0.0298967	0.02173	0.03718	0.03203	0.0307	0.02566
12.11	0.01177	0.03181	0.02513	0.01827	0.03753	0.02952	0.008377	0.03208	0.04144	0.03124	0.004366	0.03608	0.03152	0.05656	0.04588	0.01098	0.05072	0.05313	0.04206	0.005002	0.04893	0.0271033	0.0502167	0.0404267	0.0101123	0.0445067	0.0492333	0.0384533	0.00479	0.0446467	0.02079	0.0354	0.03053	0.02205	0.03796	0.0326567	0.03084	0.02556
12.12	0.01197	0.03277	0.0258367	0.01856	0.0379	0.02984	0.008475	0.03248	0.04166	0.03147	0.004407	0.03644	0.03234	0.05735	0.04662	0.01116	0.05164	0.0535	0.04247	0.005062	0.04954	0.0277467	0.0508667	0.0410267	0.010265	0.0452533	0.0495533	0.0388033	0.00484367	0.0451733	0.02111	0.03623	0.03119	0.02238	0.03877	0.0333067	0.03099	0.02547
12.13	0.01217	0.03378	0.0265767	0.01886	0.03828	0.03018	0.008574	0.03289	0.04188	0.0317	0.004448	0.0368	0.0332	0.05816	0.04739	0.01135	0.05258	0.05386	0.04288	0.005124	0.05016	0.02842	0.0515333	0.0416533	0.0104247	0.0460167	0.0498667	0.0391533	0.00489867	0.0457067	0.02142	0.03709	0.0318667	0.02271	0.0396	0.03397	0.03115	0.02538
12.14	0.01238	0.03483	0.0273467	0.01917	0.03867	0.03052	0.008675	0.03331	0.04211	0.03193	0.004489	0.03717	0.03409	0.05899	0.04816	0.01154	0.05355	0.05423	0.0433	0.005186	0.05079	0.0291167	0.0522167	0.04228	0.010585	0.0468033	0.05019	0.03951	0.00495367	0.04625	0.02175	0.03799	0.0325767	0.02305	0.04046	0.0346567	0.03131	0.02529
12.15	0.0126	0.03593	0.0281533	0.01948	0.03906	0.03086	0.008778	0.03374	0.04234	0.03216	0.004531	0.03755	0.03502	0.05983	0.04896	0.01173	0.05455	0.0546	0.04372	0.00525	0.05144	0.02984	0.0529067	0.0429267	0.010746	0.0476133	0.0505133	0.0398667	0.00501033	0.04681	0.02208	0.03891	0.0333	0.02339	0.04135	0.0353633	0.03147	0.0252
12.16	0.01282	0.03708	0.0289933	0.0198	0.03945	0.03121	0.008883	0.03418	0.04256	0.0324	0.004574	0.03793	0.03599	0.06068	0.04977	0.01193	0.05557	0.05497	0.04415	0.005316	0.05209	0.0305933	0.0536033	0.0435833	0.0109143	0.04844	0.0508333	0.0402333	0.00506867	0.04737	0.02242	0.03988	0.03406	0.02375	0.04226	0.03609	0.03164	0.02511
12.17	0.01304	0.0383	0.02988	0.02013	0.03985	0.03157	0.00899	0.03462	0.04279	0.03263	0.004618	0.03833	0.037	0.06155	0.0506	0.01214	0.05662	0.05534	0.04458	0.005382	0.05276	0.0313767	0.0543167	0.0442567	0.01109	0.0492867	0.0511567	0.0405967	0.00512733	0.04795	0.02277	0.04087	0.0348367	0.02411	0.04321	0.0368433	0.03181	0.02503
12.18	0.01327	0.03957	0.0308033	0.02046	0.04026	0.03193	0.009099	0.03508	0.04302	0.03287	0.004662	0.03873	0.03805	0.06243	0.05144	0.01235	0.0577	0.05572	0.04501	0.00545	0.05344	0.0321867	0.05504	0.0449367	0.0112663	0.05016	0.0514867	0.0409633	0.00518733	0.0485367	0.02313	0.04191	0.03565	0.02448	0.04419	0.03762	0.03199	0.02495
12.19	0.01351	0.04091	0.0317767	0.02081	0.04067	0.0323	0.00921	0.03555	0.04325	0.03312	0.004707	0.03914	0.03915	0.06333	0.05231	0.01257	0.05881	0.0561	0.04545	0.005519	0.05413	0.0330367	0.0557767	0.04564	0.01145	0.0510567	0.0518167	0.04134	0.00524833	0.0491333	0.02349	0.04298	0.0364833	0.02486	0.0452	0.03842	0.03217	0.02488
12.2	0.01376	0.04232	0.0328	0.02116	0.04108	0.03267	0.009323	0.03603	0.04349	0.03336	0.004752	0.03956	0.0403	0.06425	0.0532	0.01279	0.05995	0.05647	0.0459	0.00559	0.05483	0.03392	0.0565267	0.0463567	0.0116343	0.0519767	0.0521433	0.04172	0.00531067	0.04974	0.02387	0.0441	0.0373567	0.02525	0.04625	0.03925	0.03236	0.02481
12.21	0.01401	0.0438	0.03387	0.02152	0.04151	0.03305	0.009438	0.03652	0.04372	0.03361	0.004798	0.03999	0.0415	0.06518	0.0541	0.01302	0.06111	0.05685	0.04635	0.005662	0.05555	0.03484	0.05729	0.0470833	0.011826	0.0529133	0.0524733	0.0421033	0.005374	0.0503633	0.02425	0.04526	0.0382567	0.02564	0.04733	0.0401	0.03256	0.02474
12.22	0.01427	0.04536	0.0349967	0.02189	0.04193	0.03343	0.009555	0.03703	0.04396	0.03385	0.004845	0.04043	0.04275	0.06612	0.05502	0.01326	0.06231	0.05724	0.0468	0.005736	0.05627	0.0357967	0.0580567	0.0478233	0.012025	0.0538833	0.0528133	0.0424833	0.005439	0.05099	0.02464	0.04647	0.0391933	0.02605	0.04845	0.0409833	0.03275	0.02467
12.23	0.01453	0.04701	0.0361833	0.02227	0.04237	0.03382	0.009675	0.03754	0.04419	0.03411	0.004893	0.04087	0.04406	0.06708	0.05597	0.0135	0.06354	0.05762	0.04726	0.005812	0.05701	0.0367967	0.0588433	0.0485867	0.012225	0.0548733	0.0531433	0.0428767	0.00550567	0.05163	0.02504	0.04773	0.0401667	0.02646	0.04962	0.0419	0.03296	0.02461
12.24	0.01481	0.04875	0.0374367	0.02267	0.04281	0.03422	0.009797	0.03807	0.04443	0.03436	0.004941	0.04133	0.04543	0.06806	0.05693	0.01376	0.0648	0.058	0.04772	0.005888	0.05776	0.0378433	0.0596433	0.04936	0.012439	0.05589	0.0534767	0.0432667	0.00557233	0.0522833	0.02545	0.04903	0.04117	0.02689	0.05082	0.0428433	0.03317	0.02454
12.25	0.01509	0.05059	0.0387567	0.02307	0.04325	0.03462	0.009921	0.03861	0.04467	0.03461	0.004991	0.04179	0.04687	0.06906	0.05792	0.01401	0.06609	0.05839	0.04819	0.005967	0.05852	0.0389367	0.0604567	0.0501533	0.012647	0.05693	0.0538167	0.0436633	0.00564167	0.0529433	0.02587	0.0504	0.0422233	0.02732	0.05206	0.0438133	0.03338	0.02449
12.26	0.01538	0.05254	0.0401533	0.02348	0.04371	0.03504	0.01005	0.03916	0.04491	0.03487	0.00504	0.04227	0.04838	0.07007	0.05893	0.01428	0.06741	0.05878	0.04866	0.006047	0.05929	0.04008	0.0612833	0.0509667	0.01287	0.0579933	0.0541567	0.0440633	0.00571133	0.0536167	0.0263	0.05182	0.0433133	0.02777	0.05335	0.0448233	0.0336	0.02443
12.27	0.01568	0.0546	0.0416267	0.0239	0.04416	0.03545	0.01018	0.03972	0.04515	0.03513	0.005091	0.04275	0.04995	0.0711	0.05996	0.01455	0.06877	0.05917	0.04913	0.006129	0.06007	0.0412667	0.06212	0.05179	0.0130933	0.0590867	0.0544967	0.0444633	0.005783	0.0542967	0.02674	0.05329	0.04444	0.02822	0.05469	0.0458667	0.03382	0.02438
12.28	0.01599	0.05679	0.04319	0.02434	0.04463	0.03588	0.01031	0.0403	0.04539	0.03539	0.005143	0.04324	0.05161	0.07214	0.06101	0.01483	0.07016	0.05956	0.04961	0.006213	0.06087	0.04252	0.06297	0.0526333	0.0133233	0.0602067	0.0548367	0.04487	0.00585633	0.0549933	0.02719	0.05484	0.0456233	0.02869	0.05608	0.04695	0.03405	0.02433
12.29	0.01631	0.0591	0.0448367	0.02479	0.0451	0.03631	0.01044	0.04089	0.04564	0.03566	0.005195	0.04374	0.05335	0.0732	0.06208	0.01512	0.07159	0.05995	0.0501	0.006299	0.06167	0.04383	0.0638333	0.05349	0.01356	0.0613567	0.05518	0.0452867	0.005931	0.0556933	0.02766	0.05645	0.0468533	0.02916	0.05752	0.0480667	0.03428	0.02429
12.3	0.01663	0.06156	0.0465833	0.02525	0.04557	0.03675	0.01058	0.04149	0.04588	0.03593	0.005248	0.04425	0.05518	0.07428	0.06318	0.01542	0.07305	0.06034	0.05058	0.006386	0.06249	0.0452033	0.06471	0.05437	0.0138067	0.06253	0.05552	0.0456967	0.00600667	0.05641	0.02813	0.05813	0.04813	0.02965	0.05901	0.0492233	0.03452	0.02424
12.31	0.01697	0.06418	0.0484433	0.02572	0.04606	0.03719	0.01072	0.04211	0.04613	0.03619	0.005302	0.04477	0.05711	0.07538	0.0643	0.01573	0.07455	0.06073	0.05108	0.006476	0.06332	0.0466467	0.0656067	0.0552633	0.01406	0.0637367	0.0558633	0.0461167	0.00608467	0.0571367	0.02862	0.05989	0.0494667	0.03015	0.06056	0.0504233	0.03477	0.0242
12.32	0.01732	0.06697	0.05042	0.02621	0.04655	0.03764	0.01086	0.04274	0.04637	0.03647	0.005357	0.0453	0.05913	0.07649	0.06544	0.01605	0.07609	0.06113	0.05157	0.006568	0.06416	0.0481567	0.06651	0.0561733	0.01432	0.0649733	0.05621	0.0465367	0.00616433	0.0578733	0.02912	0.06172	0.0508533	0.03066	0.06218	0.0516733	0.03502	0.02417
12.33	0.01768	0.06994	0.05252	0.02671	0.04704	0.0381	0.01101	0.04339	0.04662	0.03674	0.005413	0.04584	0.06127	0.07762	0.06661	0.01638	0.07766	0.06152	0.05208	0.006661	0.06501	0.04975	0.0674267	0.0571067	0.01459	0.0662367	0.0565533	0.0469667	0.006245	0.05862	0.02963	0.06364	0.0523033	0.03119	0.06385	0.0529633	0.03527	0.02413
12.34	0.01805	0.07311	0.0547567	0.02722	0.04755	0.03857	0.01116	0.04405	0.04687	0.03702	0.00547	0.04639	0.06352	0.07877	0.06781	0.01672	0.07927	0.06192	0.05258	0.006757	0.06587	0.05142	0.0683633	0.0580633	0.0148667	0.06753	0.0569033	0.0473933	0.006328	0.0593767	0.03015	0.06565	0.0538167	0.03172	0.06559	0.0543	0.03553	0.0241
12.35	0.01843	0.0765	0.0571433	0.02775	0.04806	0.03905	0.01131	0.04473	0.04712	0.03729	0.005528	0.04695	0.06589	0.07994	0.06903	0.01707	0.08091	0.06231	0.05309	0.006855	0.06674	0.0531767	0.0693133	0.0590367	0.01515	0.06885	0.0572467	0.0478233	0.00641267	0.0601433	0.03069	0.06775	0.0553967	0.03227	0.06739	0.0556833	0.0358	0.02407
12.36	0.01883	0.08012	0.05969	0.02829	0.04858	0.03953	0.01146	0.04542	0.04737	0.03758	0.005586	0.04752	0.06839	0.08112	0.07027	0.01743	0.0826	0.06271	0.0536	0.006955	0.06763	0.0550233	0.0702733	0.0600233	0.01544	0.0702067	0.0575967	0.04826	0.00649867	0.0609267	0.03125	0.06995	0.05705	0.03284	0.06927	0.0571267	0.03607	0.02405
12.37	0.01924	0.084	0.0624133	0.02886	0.0491	0.04002	0.01162	0.04613	0.04763	0.03786	0.005646	0.0481	0.07104	0.08232	0.07154	0.0178	0.08432	0.06311	0.05412	0.007058	0.06852	0.05698	0.0712467	0.0610333	0.01574	0.07159	0.05795	0.0487	0.00658733	0.0617133	0.03181	0.07226	0.0587767	0.03342	0.07123	0.0586267	0.03634	0.02403
12.38	0.01966	0.08816	0.0653267	0.02943	0.04963	0.04052	0.01178	0.04685	0.04788	0.03814	0.005706	0.04869	0.07384	0.08354	0.07284	0.01818	0.08609	0.06351	0.05464	0.007163	0.06943	0.0590367	0.0722367	0.0620667	0.0160467	0.07301	0.0583	0.04914	0.00667733	0.0625167	0.0324	0.07468	0.0605867	0.03401	0.07326	0.0601767	0.03663	0.02401
12.39	0.0201	0.09264	0.06846	0.03003	0.05017	0.04103	0.01195	0.04759	0.04813	0.03843	0.005768	0.0493	0.07681	0.08478	0.07416	0.01858	0.08789	0.0639	0.05516	0.007271	0.07035	0.0612167	0.0732433	0.0631167	0.01637	0.0744567	0.0586433	0.0495833	0.00677	0.0633333	0.03299	0.07722	0.0624767	0.03462	0.07538	0.0617933	0.03691	0.02399
12.4	0.02055	0.09745	0.0718167	0.03064	0.05072	0.04155	0.01212	0.04835	0.04839	0.03872	0.005831	0.04991	0.07995	0.08603	0.07551	0.019	0.08974	0.0643	0.05569	0.007381	0.07127	0.0635133	0.07426	0.06419	0.0167067	0.0759433	0.0589967	0.0500333	0.00686433	0.06415	0.03361	0.07988	0.0644567	0.03524	0.07758	0.0634667	0.0372	0.02398
12.41	0.02102	0.1026	0.0754067	0.03127	0.05127	0.04207	0.01229	0.04912	0.04865	0.03902	0.005895	0.05053	0.08328	0.0873	0.07689	0.01942	0.09163	0.0647	0.05622	0.007494	0.07221	0.0659433	0.07529	0.0652833	0.0170433	0.07746	0.05935	0.0504867	0.006961	0.0649833	0.03424	0.08268	0.0665333	0.03588	0.07988	0.0652133	0.0375	0.02397
12.42	0.0215	0.1082	0.0793	0.03192	0.05183	0.04261	0.01246	0.04992	0.0489	0.03931	0.005959	0.05116	0.08682	0.08859	0.07829	0.01986	0.09355	0.0651	0.05676	0.00761	0.07316	0.06852	0.0763367	0.0663967	0.0173933	0.0790067	0.0597	0.0509433	0.00705967	0.0658267	0.03489	0.08562	0.06871	0.03654	0.08227	0.0670267	0.0378	0.02396
12.43	0.022	0.1143	0.0835333	0.0326	0.0524	0.04315	0.01264	0.05073	0.04916	0.03961	0.006025	0.05181	0.09058	0.08989	0.07972	0.02032	0.09552	0.0655	0.0573	0.007728	0.07412	0.0712533	0.0773933	0.06753	0.01776	0.08059	0.0600533	0.0514033	0.00716033	0.0666833	0.03556	0.08871	0.0709933	0.03721	0.08476	0.06891	0.03811	0.02395
12.44	0.02252	0.1208	0.08804	0.03329	0.05298	0.0437	0.01283	0.05156	0.04942	0.03991	0.006093	0.05246	0.09458	0.09121	0.08118	0.02079	0.09753	0.0659	0.05784	0.00785	0.07509	0.07415	0.0784667	0.0686867	0.0181367	0.0822067	0.0604067	0.0518633	0.00726433	0.0675467	0.03624	0.09197	0.0733933	0.0379	0.08736	0.0708733	0.03842	0.02395
12.45	0.02306	0.1279	0.0929533	0.034	0.05356	0.04426	0.01302	0.0524	0.04968	0.04021	0.006161	0.05313	0.09883	0.09254	0.08267	0.02128	0.09959	0.06629	0.05838	0.007974	0.07607	0.07722	0.0795467	0.0698667	0.0185267	0.08386	0.0607533	0.0523233	0.00736967	0.0684233	0.03695	0.09539	0.07591	0.03861	0.09007	0.0729167	0.03874	0.02395
12.46	0.02362	0.1356	0.0982733	0.03474	0.05416	0.04483	0.01321	0.05327	0.04995	0.04052	0.00623	0.05381	0.1034	0.09389	0.08418	0.02179	0.1017	0.06669	0.05893	0.008102	0.07706	0.0805133	0.0806467	0.0710633	0.01893	0.0855567	0.06111	0.0527933	0.007478	0.06931	0.03767	0.099	0.0785567	0.03934	0.0929	0.0750467	0.03906	0.02396
12.47	0.0242	0.144	0.104067	0.0355	0.05476	0.04541	0.0134	0.05416	0.05021	0.04082	0.006301	0.0545	0.1082	0.09525	0.08572	0.02232	0.1038	0.06709	0.05948	0.008233	0.07806	0.0839667	0.0817533	0.0722833	0.0193467	0.0872533	0.0614633	0.05326	0.007589	0.0702067	0.03842	0.1028	0.08134	0.04009	0.09585	0.0772633	0.03939	0.02397
12.48	0.0248	0.1531	0.110333	0.03629	0.05536	0.046	0.01361	0.05507	0.05047	0.04113	0.006373	0.0552	0.1134	0.09663	0.08729	0.02286	0.106	0.06748	0.06003	0.008367	0.07907	0.0876967	0.0828733	0.0735267	0.0197767	0.0890233	0.06181	0.05373	0.00770233	0.0711133	0.03918	0.1068	0.08426	0.04086	0.09893	0.0795733	0.03972	0.02398
12.49	0.02542	0.1631	0.117207	0.0371	0.05598	0.0466	0.01381	0.05599	0.05074	0.04144	0.006447	0.05591	0.1189	0.09803	0.08889	0.02343	0.1082	0.06788	0.06059	0.008505	0.08009	0.0916333	0.0840133	0.0747933	0.0202233	0.0907967	0.0621667	0.0542067	0.007819	0.07203	0.03997	0.111	0.0873233	0.04165	0.1021	0.08195	0.04006	0.02399
12.5	0.02607	0.1739	0.124623	0.03794	0.05661	0.04721	0.01402	0.05694	0.051	0.04176	0.006521	0.05664	0.1248	0.09943	0.09051	0.02402	0.1105	0.06827	0.06115	0.008647	0.08112	0.0958467	0.0851567	0.0760767	0.0206867	0.0926467	0.0625133	0.0546867	0.00793833	0.07296	0.04078	0.1155	0.0905933	0.04246	0.1055	0.0844867	0.0404	0.024
12.51	0.02675	0.1858	0.132783	0.03881	0.05724	0.04783	0.01424	0.05792	0.05127	0.04207	0.006597	0.05738	0.1311	0.1008	0.09216	0.02463	0.1128	0.06866	0.0617	0.008792	0.08216	0.100337	0.08628	0.0773833	0.0211667	0.0945067	0.0628633	0.0551567	0.00806033	0.0739	0.04162	0.1202	0.0940067	0.04329	0.109	0.0870967	0.04075	0.02402
12.52	0.02745	0.1989	0.14175	0.0397	0.05788	0.04845	0.01446	0.05891	0.05154	0.04239	0.006675	0.05813	0.1379	0.1023	0.09384	0.02527	0.1151	0.06905	0.06227	0.008941	0.08321	0.105167	0.0874933	0.07871	0.0216667	0.09637	0.0632133	0.0556433	0.00818567	0.07485	0.04248	0.1252	0.0976267	0.04415	0.1127	0.08985	0.0411	0.02404
12.53	0.02817	0.2132	0.151523	0.04063	0.05853	0.04909	0.01468	0.05993	0.0518	0.04271	0.006753	0.05889	0.1451	0.1037	0.09555	0.02593	0.1175	0.06944	0.06283	0.009094	0.08427	0.110277	0.0886433	0.0800633	0.02218	0.09831	0.06356	0.0561233	0.00831367	0.07581	0.04337	0.1304	0.10139	0.04503	0.1165	0.0926767	0.04146	0.02407
12.54	0.02893	0.2289	0.162243	0.04159	0.05919	0.04974	0.01491	0.06097	0.05207	0.04304	0.006834	0.05966	0.1529	0.1052	0.09728	0.02662	0.1199	0.06983	0.0634	0.009251	0.08534	0.115797	0.0898633	0.0814333	0.0227167	0.100257	0.06391	0.0566133	0.00844533	0.07678	0.04428	0.136	0.105427	0.04594	0.1205	0.0956467	0.04182	0.02409
12.55	0.02972	0.2461	0.173973	0.04259	0.05986	0.05041	0.01515	0.06203	0.05234	0.04336	0.006915	0.06045	0.1613	0.1066	0.09903	0.02734	0.1224	0.07022	0.06396	0.009413	0.08641	0.12173	0.09102	0.0828233	0.0232767	0.102277	0.06426	0.0570933	0.00858033	0.0777567	0.04522	0.1419	0.109673	0.04687	0.1246	0.09869	0.04219	0.02412
12.56	0.03055	0.265	0.18685	0.04362	0.06053	0.05108	0.01539	0.06312	0.05261	0.04369	0.006999	0.06125	0.1702	0.1081	0.1008	0.02808	0.1249	0.0706	0.06453	0.009579	0.0875	0.128007	0.0922433	0.0842267	0.02385	0.104307	0.0646033	0.0575833	0.008719	0.07875	0.04619	0.1481	0.11413	0.04782	0.129	0.10194	0.04256	0.02416
12.57	0.0314	0.2859	0.201067	0.04468	0.06122	0.05176	0.01564	0.06423	0.05288	0.04402	0.007083	0.06206	0.1799	0.1096	0.1026	0.02886	0.1274	0.07098	0.0651	0.00975	0.08859	0.134827	0.0934733	0.0856533	0.0244533	0.106343	0.0649467	0.0580733	0.008861	0.0797467	0.04719	0.1547	0.118863	0.04881	0.1335	0.10527	0.04294	0.02419
12.58	0.0323	0.3087	0.216567	0.04579	0.06191	0.05246	0.01589	0.06537	0.05315	0.04435	0.00717	0.06289	0.1903	0.111	0.1044	0.02967	0.13	0.07136	0.06567	0.009926	0.08969	0.14213	0.0946367	0.0870867	0.0250767	0.108457	0.06529	0.0585633	0.00900733	0.0807567	0.04822	0.1616	0.123807	0.04982	0.1383	0.108807	0.04332	0.02423
12.59	0.03323	0.3337	0.233543	0.04693	0.06261	0.05316	0.01615	0.06654	0.05342	0.04469	0.007258	0.06372	0.2014	0.1125	0.1063	0.03052	0.1326	0.07174	0.06624	0.01011	0.0908	0.14991	0.09587	0.0885867	0.02573	0.11058	0.0656333	0.0590567	0.00915933	0.0817733	0.04928	0.169	0.129093	0.05086	0.1432	0.11242	0.04371	0.02427
12.6	0.03421	0.361	0.25207	0.04812	0.06332	0.05388	0.01642	0.06773	0.0537	0.04502	0.007348	0.06457	0.2134	0.114	0.1082	0.0314	0.1352	0.07211	0.06681	0.01029	0.09191	0.158307	0.0971067	0.0900933	0.0264067	0.11271	0.0659733	0.0595467	0.00930933	0.0827967	0.05038	0.1767	0.134593	0.05194	0.1484	0.116247	0.0441	0.02431
12.61	0.03523	0.3908	0.272277	0.04935	0.06404	0.05461	0.01669	0.06895	0.05397	0.04536	0.007439	0.06544	0.2263	0.1155	0.11	0.03232	0.1379	0.07248	0.06738	0.01048	0.09303	0.167317	0.0983467	0.0915367	0.02711	0.114917	0.06631	0.06004	0.00946633	0.0838333	0.05151	0.185	0.140503	0.05304	0.1538	0.120213	0.04449	0.02436
12.62	0.03629	0.423	0.294097	0.05063	0.06477	0.05535	0.01698	0.0702	0.05424	0.0457	0.007532	0.06632	0.2402	0.117	0.1119	0.03329	0.1405	0.07285	0.06795	0.01068	0.09415	0.17701	0.09959	0.09305	0.0278533	0.117067	0.0666467	0.0605333	0.00963067	0.0848733	0.05268	0.1936	0.146627	0.05418	0.1594	0.124327	0.04489	0.02441
12.63	0.03741	0.4575	0.31747	0.05195	0.06551	0.0561	0.01726	0.07147	0.05452	0.04605	0.007627	0.06721	0.2551	0.1185	0.1139	0.0343	0.1432	0.07321	0.06852	0.01088	0.09528	0.187383	0.100837	0.0946333	0.02862	0.11929	0.06698	0.06103	0.00979567	0.0859233	0.05388	0.2028	0.15316	0.05535	0.1653	0.12865	0.0453	0.02446
12.64	0.03858	0.4942	0.342327	0.05333	0.06625	0.05687	0.01756	0.07278	0.05479	0.04639	0.007724	0.06811	0.271	0.12	0.1158	0.03535	0.1459	0.07357	0.06909	0.01109	0.09641	0.198443	0.102083	0.0961567	0.02942	0.121527	0.06731	0.0615233	0.009968	0.0869767	0.05513	0.2124	0.159977	0.05655	0.1714	0.133117	0.0457	0.02451
12.65	0.0398	0.5327	0.3684	0.05476	0.06701	0.05765	0.01786	0.07412	0.05506	0.04674	0.007823	0.06903	0.288	0.1214	0.1177	0.03645	0.1487	0.07393	0.06966	0.01131	0.09755	0.210253	0.10327	0.0976833	0.0302533	0.12384	0.06764	0.06202	0.0101477	0.0880433	0.05641	0.2226	0.167203	0.05779	0.1777	0.13773	0.04611	0.02457
12.66	0.04108	0.5721	0.395093	0.05624	0.06777	0.05844	0.01817	0.07548	0.05534	0.04709	0.007924	0.06996	0.3062	0.1229	0.1197	0.03761	0.1514	0.07428	0.07022	0.01153	0.09869	0.22288	0.104523	0.09928	0.03113	0.126093	0.0679667	0.06251	0.010328	0.0891133	0.05774	0.2333	0.17478	0.05907	0.1843	0.142557	0.04653	0.02463
12.67	0.04243	0.6117	0.421943	0.05779	0.06854	0.05924	0.01849	0.07688	0.05561	0.04744	0.008027	0.0709	0.3254	0.1244	0.1217	0.03882	0.1541	0.07463	0.07079	0.01176	0.09983	0.236197	0.10578	0.10088	0.0320433	0.12836	0.06829	0.0630067	0.0105157	0.0901867	0.05911	0.2445	0.182703	0.06039	0.1911	0.14753	0.04694	0.02469
12.68	0.04384	0.65	0.447947	0.05939	0.06932	0.06006	0.01882	0.07831	0.05589	0.0478	0.008132	0.07186	0.3458	0.1258	0.1236	0.0401	0.1569	0.07497	0.07135	0.01199	0.101	0.25033	0.106973	0.10242	0.0330067	0.130703	0.06861	0.0635	0.010704	0.0912867	0.06053	0.2562	0.190977	0.06175	0.1982	0.152717	0.04737	0.02475
12.69	0.04532	0.6856	0.472173	0.06107	0.07012	0.06089	0.01915	0.07977	0.05616	0.04816	0.008239	0.07283	0.3672	0.1272	0.1256	0.04143	0.1596	0.07532	0.07191	0.01224	0.1021	0.265157	0.108173	0.10403	0.0340033	0.13299	0.0689333	0.0639933	0.0109063	0.0923433	0.06199	0.2684	0.199597	0.06315	0.2055	0.15805	0.04779	0.02482
12.7	0.04688	0.7166	0.49336	0.0628	0.07091	0.06173	0.0195	0.08126	0.05644	0.04851	0.008348	0.07381	0.3895	0.1286	0.1276	0.04283	0.1623	0.07565	0.07247	0.01249	0.1032	0.2806	0.10937	0.105643	0.0350533	0.135287	0.0692467	0.0644833	0.0111093	0.0934033	0.06351	0.2811	0.20857	0.06459	0.2131	0.163597	0.04822	0.02489
12.71	0.04853	0.7412	0.51031	0.06462	0.07172	0.06258	0.01985	0.08279	0.05671	0.04887	0.00846	0.0748	0.4125	0.13	0.1295	0.04431	0.165	0.07598	0.07303	0.01275	0.1044	0.29654	0.110573	0.107193	0.0361567	0.137597	0.0695567	0.0649767	0.01132	0.0945333	0.06507	0.2942	0.217823	0.06607	0.2208	0.169223	0.04865	0.02496
12.72	0.05026	0.7577	0.521887	0.0665	0.07254	0.06345	0.02022	0.08435	0.05699	0.04924	0.008574	0.07581	0.436	0.1314	0.1315	0.04586	0.1676	0.07631	0.07358	0.01301	0.1055	0.312833	0.11178	0.108817	0.0373133	0.13985	0.06987	0.0654667	0.0115313	0.0956033	0.06669	0.3078	0.22743	0.06761	0.2288	0.17507	0.04908	0.02504
12.73	0.05208	0.7649	0.527293	0.06847	0.07337	0.06433	0.02059	0.08594	0.05726	0.0496	0.00869	0.07683	0.4596	0.1328	0.1335	0.0475	0.1702	0.07663	0.07413	0.01329	0.1066	0.329223	0.11299	0.110443	0.03853	0.142113	0.0701733	0.0659533	0.0117567	0.0966767	0.06837	0.3216	0.23719	0.06919	0.237	0.181063	0.04951	0.02511
12.74	0.054	0.7622	0.526133	0.07052	0.0742	0.06523	0.02098	0.08757	0.05754	0.04997	0.008808	0.07786	0.4829	0.1341	0.1354	0.04922	0.1728	0.07694	0.07467	0.01358	0.1077	0.34544	0.114133	0.11201	0.0398067	0.14439	0.0704733	0.0664367	0.0119893	0.0977533	0.0701	0.3357	0.247167	0.07082	0.2453	0.18714	0.04995	0.02519
12.75	0.05603	0.7498	0.518543	0.07265	0.07504	0.06614	0.02138	0.08924	0.05782	0.05034	0.00893	0.07891	0.5054	0.1354	0.1373	0.05104	0.1753	0.07725	0.07522	0.01387	0.1089	0.36115	0.11528	0.11358	0.0411533	0.146613	0.0707733	0.0669267	0.0122233	0.0989033	0.07189	0.3499	0.25723	0.0725	0.2538	0.193367	0.05039	0.02528
12.76	0.05818	0.7285	0.50506	0.07488	0.07589	0.06706	0.02178	0.09094	0.05809	0.05071	0.009053	0.07997	0.5266	0.1367	0.1392	0.05295	0.1778	0.07756	0.07575	0.01418	0.1099	0.376027	0.11643	0.115153	0.04256	0.148847	0.07107	0.0674033	0.012471	0.0999233	0.07375	0.3641	0.267317	0.07423	0.2624	0.199677	0.05083	0.02536
12.77	0.06045	0.6998	0.486683	0.07721	0.07675	0.068	0.0222	0.09267	0.05837	0.05108	0.00918	0.08103	0.5457	0.1379	0.1411	0.05498	0.1801	0.07785	0.07628	0.01449	0.111	0.389537	0.117517	0.116733	0.0440533	0.150957	0.0713567	0.06788	0.01272	0.10101	0.07568	0.3781	0.277293	0.07601	0.271	0.206003	0.05127	0.02545
12.78	0.06285	0.6655	0.464617	0.07964	0.07762	0.06895	0.02263	0.09444	0.05864	0.05145	0.009309	0.08211	0.5621	0.1391	0.1429	0.05712	0.1824	0.07815	0.07681	0.01482	0.1121	0.40128	0.118607	0.11825	0.0456233	0.15308	0.0716467	0.0683567	0.012983	0.102103	0.07767	0.3917	0.287023	0.07786	0.2796	0.212353	0.05171	0.02554
12.79	0.0654	0.6275	0.440133	0.08218	0.0785	0.06992	0.02308	0.09625	0.05891	0.05183	0.009441	0.0832	0.5752	0.1403	0.1447	0.05939	0.1846	0.07843	0.07733	0.01516	0.1132	0.41086	0.1197	0.119773	0.0472867	0.15515	0.0719233	0.06883	0.0132537	0.1032	0.07973	0.4047	0.296377	0.07976	0.2882	0.21872	0.05215	0.02563
12.8	0.06811	0.5875	0.41437	0.08483	0.07938	0.07089	0.02353	0.09809	0.05919	0.0522	0.009576	0.0843	0.5844	0.1414	0.1465	0.06179	0.1867	0.07871	0.07784	0.01551	0.1142	0.417877	0.120727	0.121297	0.0490367	0.157163	0.0722033	0.0692933	0.013532	0.104233	0.08187	0.4169	0.305223	0.08172	0.2966	0.224973	0.0526	0.02573
12.81	0.07098	0.5469	0.38826	0.0876	0.08027	0.07189	0.024	0.09997	0.05946	0.05258	0.009713	0.08541	0.5893	0.1425	0.1482	0.06433	0.1887	0.07898	0.07835	0.01587	0.1152	0.422067	0.121757	0.122763	0.0508867	0.159123	0.0724733	0.06976	0.0138177	0.10527	0.08408	0.428	0.31336	0.08375	0.3049	0.231183	0.05304	0.02582
12.82	0.07403	0.507	0.362677	0.0905	0.08117	0.07289	0.02449	0.1019	0.05973	0.05296	0.009854	0.08653	0.5897	0.1435	0.1499	0.06703	0.1906	0.07925	0.07885	0.01625	0.1162	0.4233	0.122723	0.12423	0.05285	0.161033	0.0727433	0.07022	0.014118	0.10631	0.08638	0.4379	0.320727	0.08583	0.3129	0.23721	0.05348	0.02592
12.83	0.07728	0.4686	0.33816	0.09353	0.08207	0.07391	0.02499	0.1038	0.06001	0.05334	0.009998	0.08765	0.5855	0.1445	0.1515	0.0699	0.1923	0.0795	0.07934	0.01664	0.1172	0.42151	0.12369	0.125637	0.05493	0.1628	0.0730033	0.0706733	0.014426	0.10735	0.08875	0.4462	0.32705	0.08799	0.3206	0.243063	0.05392	0.02603
12.84	0.08074	0.4322	0.315047	0.09671	0.08299	0.07495	0.0255	0.1058	0.06028	0.05373	0.01015	0.08878	0.5769	0.1454	0.1531	0.07294	0.1939	0.07975	0.07983	0.01705	0.1181	0.416837	0.124597	0.12705	0.0571267	0.164533	0.07326	0.07113	0.01475	0.108327	0.09122	0.4528	0.332273	0.09021	0.3278	0.248603	0.05437	0.02613
12.85	0.08444	0.3982	0.293613	0.1	0.08391	0.076	0.02604	0.1078	0.06055	0.05411	0.0103	0.08992	0.5642	0.1463	0.1546	0.07619	0.1954	0.08	0.0803	0.01747	0.119	0.409467	0.125503	0.1284	0.0594733	0.1662	0.0735167	0.07157	0.01508	0.109307	0.09377	0.4574	0.33619	0.0925	0.3345	0.253833	0.05481	0.02624
12.86	0.08838	0.3667	0.273927	0.1035	0.08483	0.07706	0.02658	0.1099	0.06082	0.0545	0.01045	0.09106	0.548	0.1471	0.156	0.07964	0.1967	0.08023	0.08077	0.0179	0.1199	0.399833	0.126343	0.129687	0.0619533	0.167767	0.07376	0.0720133	0.0154167	0.110287	0.09642	0.4601	0.338873	0.09487	0.3406	0.25869	0.05524	0.02635
12.87	0.0926	0.3378	0.256067	0.1072	0.08577	0.07813	0.02715	0.112	0.06109	0.05488	0.01061	0.09221	0.529	0.1478	0.1573	0.08332	0.1978	0.08046	0.08123	0.01836	0.1207	0.3884	0.127123	0.13091	0.0645967	0.1692	0.0740033	0.0724467	0.0157767	0.111203	0.09916	0.4605	0.340053	0.0973	0.346	0.2631	0.05568	0.02646
12.88	0.09712	0.3113	0.239907	0.111	0.08671	0.07922	0.02773	0.1141	0.06136	0.05527	0.01077	0.09336	0.5077	0.1485	0.1586	0.08725	0.1987	0.08068	0.08168	0.01883	0.1216	0.375467	0.127903	0.13214	0.06741	0.1705	0.07424	0.0728767	0.0161433	0.112187	0.102	0.4589	0.339933	0.09982	0.3506	0.267007	0.05611	0.02657
12.89	0.102	0.2871	0.2254	0.115	0.08765	0.08032	0.02833	0.1162	0.06163	0.05566	0.01093	0.09452	0.4848	0.1492	0.1598	0.09145	0.1995	0.08089	0.08212	0.01932	0.1223	0.361533	0.128683	0.133307	0.07041	0.171733	0.07447	0.0733	0.0165233	0.11304	0.105	0.4551	0.3384	0.1024	0.3544	0.2704	0.05654	0.02669
12.9	0.1072	0.2651	0.212467	0.1192	0.0886	0.08144	0.02895	0.1184	0.06189	0.05605	0.0111	0.09567	0.461	0.1497	0.1609	0.09593	0.2	0.08109	0.08255	0.01983	0.1231	0.347067	0.129333	0.134413	0.0736033	0.1728	0.07469	0.0737167	0.01692	0.113957	0.108	0.4493	0.335533	0.1051	0.3572	0.273167	0.05697	0.02681
12.91	0.1127	0.2452	0.201033	0.1236	0.08955	0.08257	0.02959	0.1206	0.06216	0.05644	0.01128	0.09682	0.4368	0.1502	0.162	0.1007	0.2004	0.08128	0.08297	0.02036	0.1237	0.3324	0.129983	0.135523	0.0769967	0.1738	0.0749067	0.0741267	0.0173333	0.11474	0.1112	0.4416	0.331467	0.1078	0.3591	0.275333	0.05739	0.02693
12.92	0.1188	0.227	0.190933	0.1282	0.09051	0.08371	0.03026	0.1228	0.06242	0.05683	0.01145	0.09798	0.4126	0.1507	0.1629	0.1059	0.2006	0.08147	0.08337	0.02091	0.1244	0.3178	0.130637	0.136503	0.0806867	0.174667	0.07512	0.0745233	0.0177567	0.115593	0.1145	0.4323	0.326367	0.1107	0.36	0.2769	0.05781	0.02705
12.93	0.1252	0.2106	0.182133	0.133	0.09148	0.08486	0.03094	0.1251	0.06269	0.05723	0.01163	0.09913	0.3889	0.151	0.1637	0.1114	0.2006	0.08164	0.08377	0.02149	0.125	0.3036	0.13116	0.13742	0.08458	0.175433	0.0753233	0.0749233	0.0182033	0.116377	0.1179	0.4214	0.320233	0.1136	0.3599	0.2778	0.05822	0.02718
12.94	0.1322	0.1956	0.174467	0.1381	0.09244	0.08603	0.03165	0.1274	0.06295	0.05762	0.01182	0.1003	0.3659	0.1513	0.1645	0.1173	0.2003	0.08181	0.08415	0.02209	0.1255	0.289967	0.13168	0.138343	0.08875	0.176	0.0755233	0.0753067	0.0186667	0.1171	0.1214	0.4093	0.313333	0.1166	0.3588	0.278067	0.05863	0.02731
12.95	0.1398	0.182	0.167933	0.1434	0.09341	0.08721	0.03238	0.1297	0.06321	0.05801	0.01201	0.1014	0.3438	0.1515	0.1651	0.1236	0.1999	0.08197	0.08452	0.02272	0.126	0.277	0.132137	0.139137	0.0931933	0.1765	0.0757167	0.0756833	0.01915	0.1178	0.1251	0.3963	0.3059	0.1197	0.3566	0.277633	0.05903	0.02744
12.96	0.148	0.1696	0.1624	0.149	0.09439	0.0884	0.03314	0.132	0.06347	0.05841	0.0122	0.1025	0.3227	0.1517	0.1657	0.1304	0.1993	0.08211	0.08488	0.02337	0.1264	0.2648	0.132597	0.139933	0.09798	0.176867	0.0758967	0.0760567	0.0196467	0.118433	0.1288	0.3825	0.297933	0.1229	0.3535	0.276633	0.05943	0.02757
12.97	0.1568	0.1583	0.1578	0.1548	0.09536	0.0896	0.03392	0.1343	0.06372	0.0588	0.0124	0.1037	0.3028	0.1518	0.1661	0.1378	0.1984	0.08225	0.08523	0.02406	0.1268	0.253467	0.132987	0.1406	0.103173	0.177033	0.0760733	0.07642	0.0201733	0.1191	0.1328	0.3682	0.289733	0.1262	0.3494	0.275	0.05981	0.0277
12.98	0.1664	0.148	0.154133	0.1609	0.09634	0.09081	0.03473	0.1366	0.06398	0.0592	0.01261	0.1048	0.2841	0.1517	0.1664	0.1456	0.1974	0.08238	0.08556	0.02477	0.1271	0.243033	0.133247	0.141203	0.108643	0.177133	0.0762467	0.0767733	0.0207167	0.119667	0.1368	0.3535	0.281267	0.1296	0.3445	0.272867	0.06019	0.02784
12.99	0.1769	0.1386	0.151367	0.1673	0.09731	0.09203	0.03557	0.139	0.06423	0.05959	0.01282	0.1059	0.2665	0.1517	0.1666	0.1541	0.1962	0.0825	0.08588	0.02552	0.1274	0.233433	0.13357	0.141743	0.11459	0.177133	0.07641	0.0771167	0.0212867	0.120233	0.141	0.3388	0.272867	0.133	0.3388	0.2702	0.06057	0.02798
13	0.1882	0.13	0.1494	0.1741	0.09829	0.09326	0.03644	0.1413	0.06449	0.05999	0.01303	0.107	0.2501	0.1515	0.1667	0.1632	0.1948	0.08261	0.08618	0.0263	0.1276	0.224767	0.133763	0.14222	0.120947	0.176967	0.07657	0.07745	0.0218767	0.120733	0.1453	0.3241	0.2645	0.1366	0.3324	0.267133	0.06093	0.02812
13.01	0.2006	0.1221	0.148267	0.1811	0.09927	0.0945	0.03734	0.1436	0.06474	0.06038	0.01326	0.108	0.2348	0.1513	0.1667	0.173	0.1932	0.0827	0.08647	0.02712	0.1277	0.2169	0.133957	0.142633	0.12778	0.176667	0.0767133	0.0777733	0.0225	0.121133	0.1498	0.3096	0.256333	0.1402	0.3254	0.263667	0.06129	0.02826
13.02	0.214	0.1149	0.147933	0.1884	0.1002	0.09575	0.03827	0.1459	0.06498	0.06078	0.01348	0.1091	0.2205	0.151	0.1666	0.1835	0.1914	0.08279	0.08675	0.02798	0.1278	0.2098	0.134067	0.142983	0.13509	0.176233	0.0768533	0.0780933	0.0231467	0.121567	0.1544	0.2953	0.248333	0.144	0.3178	0.259867	0.06163	0.02841
13.03	0.2286	0.1082	0.148333	0.1961	0.1012	0.097	0.03924	0.1482	0.06523	0.06117	0.01371	0.1101	0.2073	0.1506	0.1663	0.1948	0.1895	0.08287	0.087	0.02888	0.1278	0.203567	0.134133	0.1432	0.142947	0.175733	0.07699	0.07839	0.0238233	0.1219	0.1592	0.2815	0.240733	0.1478	0.3098	0.2558	0.06196	0.02856
13.04	0.2446	0.102	0.149533	0.2041	0.1022	0.09826	0.04024	0.1505	0.06548	0.06157	0.01395	0.1111	0.195	0.1502	0.166	0.2069	0.1874	0.08294	0.08725	0.02982	0.1278	0.198033	0.1342	0.14342	0.151347	0.1751	0.07712	0.07869	0.02453	0.122233	0.1641	0.2681	0.233433	0.1517	0.3015	0.251567	0.06229	0.02871
13.05	0.262	0.09637	0.15158	0.2125	0.1032	0.09953	0.04128	0.1528	0.06572	0.06196	0.0142	0.1121	0.1836	0.1497	0.1655	0.2199	0.1851	0.08299	0.08748	0.03081	0.1276	0.193233	0.1342	0.14351	0.16036	0.174333	0.0772333	0.0789733	0.0252733	0.122433	0.1692	0.2552	0.226533	0.1558	0.2928	0.247133	0.0626	0.02886
13.06	0.281	0.09113	0.15442	0.2212	0.1041	0.1008	0.04236	0.155	0.06596	0.06235	0.01445	0.113	0.173	0.1491	0.1649	0.2337	0.1828	0.08304	0.08769	0.03185	0.1274	0.189067	0.1341	0.143533	0.16992	0.173533	0.0773467	0.0792433	0.02605	0.1226	0.1744	0.2428	0.22	0.1598	0.284	0.2426	0.0629	0.02902
13.07	0.3017	0.08628	0.158087	0.2302	0.1051	0.1021	0.04349	0.1572	0.06619	0.06274	0.01471	0.1139	0.1632	0.1484	0.1643	0.2484	0.1803	0.08307	0.08788	0.03295	0.1272	0.185533	0.133967	0.143567	0.180097	0.1726	0.0774433	0.0795	0.02687	0.122767	0.1797	0.231	0.2139	0.164	0.2751	0.238067	0.06319	0.02917
13.08	0.3241	0.08179	0.16256	0.2395	0.106	0.1034	0.04465	0.1593	0.06643	0.06313	0.01497	0.1148	0.154	0.1477	0.1635	0.264	0.1777	0.0831	0.08806	0.0341	0.1269	0.1825	0.1338	0.143467	0.190883	0.171567	0.0775433	0.07975	0.0277233	0.122867	0.1852	0.2197	0.2082	0.1683	0.2661	0.2335	0.06346	0.02933
13.09	0.3485	0.07762	0.167913	0.2492	0.107	0.1046	0.04586	0.1614	0.06666	0.06352	0.01525	0.1156	0.1456	0.1469	0.1626	0.2804	0.1749	0.08311	0.08823	0.03531	0.1265	0.180133	0.1336	0.143267	0.20222	0.1704	0.0776267	0.0799933	0.0286233	0.122867	0.1908	0.209	0.202933	0.1726	0.2571	0.228933	0.06372	0.02949
13.1	0.3748	0.07374	0.174093	0.2591	0.1079	0.1059	0.04712	0.1634	0.06689	0.06391	0.01553	0.1164	0.1377	0.1461	0.1617	0.2976	0.1721	0.08311	0.08837	0.03659	0.126	0.178167	0.133367	0.1431	0.214107	0.1692	0.0777033	0.0802167	0.02957	0.1228	0.1966	0.1988	0.198067	0.177	0.2482	0.224467	0.06397	0.02965
13.11	0.4032	0.07013	0.181153	0.2693	0.1089	0.1072	0.04843	0.1654	0.06712	0.0643	0.01581	0.1172	0.1304	0.1452	0.1606	0.3154	0.1693	0.0831	0.0885	0.03794	0.1255	0.1767	0.1331	0.1428	0.22641	0.168	0.0777733	0.0804333	0.0305633	0.122733	0.2024	0.1892	0.1936	0.1814	0.2394	0.220067	0.0642	0.02982
13.12	0.4334	0.06677	0.18898	0.2797	0.1098	0.1085	0.04979	0.1672	0.06734	0.06468	0.01611	0.1179	0.1236	0.1442	0.1595	0.3337	0.1663	0.08308	0.08861	0.03936	0.1249	0.175633	0.132733	0.1425	0.239063	0.1666	0.0778333	0.0806333	0.03161	0.122567	0.2084	0.1801	0.189533	0.1859	0.2308	0.215833	0.06442	0.02999
13.13	0.4655	0.06363	0.197587	0.2903	0.1107	0.1098	0.05121	0.169	0.06756	0.06507	0.01641	0.1186	0.1172	0.1432	0.1582	0.3522	0.1633	0.08305	0.0887	0.04086	0.1242	0.1749	0.132367	0.142067	0.25187	0.1652	0.0778867	0.0808233	0.03271	0.122333	0.2144	0.1715	0.1858	0.1904	0.2223	0.211667	0.06462	0.03015
13.14	0.4991	0.06069	0.206827	0.3011	0.1116	0.111	0.05268	0.1707	0.06778	0.06545	0.01673	0.1193	0.1113	0.1421	0.1569	0.3706	0.1602	0.08301	0.08878	0.04245	0.1235	0.174567	0.131933	0.1416	0.264627	0.1637	0.0779333	0.0810033	0.0338767	0.1221	0.2205	0.1633	0.182367	0.1949	0.2141	0.2077	0.06481	0.03033
13.15	0.5339	0.05794	0.216593	0.3119	0.1125	0.1123	0.05422	0.1723	0.068	0.06583	0.01705	0.1198	0.1058	0.141	0.1555	0.3886	0.1571	0.08296	0.08884	0.04414	0.1227	0.1745	0.1315	0.1411	0.27714	0.162167	0.0779733	0.08117	0.03511	0.121733	0.2267	0.1556	0.1793	0.1995	0.206	0.203833	0.06498	0.0305
13.16	0.5691	0.05537	0.226613	0.3227	0.1134	0.1136	0.05582	0.1738	0.06821	0.0662	0.01738	0.1204	0.1006	0.1398	0.1541	0.4057	0.154	0.0829	0.08888	0.04592	0.1219	0.174633	0.131	0.1406	0.289073	0.1606	0.0780033	0.08132	0.0364067	0.1214	0.2329	0.1484	0.176567	0.204	0.1983	0.2002	0.06513	0.03067
13.17	0.6041	0.05295	0.236667	0.3333	0.1142	0.1148	0.05749	0.1752	0.06842	0.06658	0.01772	0.1209	0.09583	0.1386	0.1525	0.4214	0.1509	0.08282	0.0889	0.04781	0.121	0.174987	0.130467	0.139933	0.300097	0.159	0.07802	0.08146	0.03778	0.120967	0.2391	0.1416	0.1741	0.2085	0.1907	0.196633	0.06527	0.03085
13.18	0.6376	0.05069	0.246327	0.3438	0.1151	0.1161	0.05923	0.1765	0.06862	0.06695	0.01807	0.1213	0.09132	0.1373	0.151	0.4352	0.1477	0.08274	0.08891	0.04982	0.1201	0.17548	0.1299	0.139367	0.309877	0.1573	0.0780333	0.08159	0.0392367	0.1205	0.2454	0.1351	0.171867	0.213	0.1834	0.193267	0.06539	0.03103
13.19	0.6686	0.04855	0.255233	0.354	0.1159	0.1173	0.06104	0.1776	0.06883	0.06732	0.01844	0.1217	0.08711	0.136	0.1493	0.4466	0.1446	0.08264	0.08889	0.05195	0.1191	0.176073	0.1293	0.138633	0.31808	0.1556	0.0780367	0.0817	0.04078	0.119967	0.2515	0.129	0.169833	0.2175	0.1764	0.1901	0.06549	0.03121
13.2	0.6956	0.04655	0.2629	0.3638	0.1167	0.1185	0.06293	0.1786	0.06902	0.06769	0.01881	0.122	0.08315	0.1346	0.1476	0.4552	0.1414	0.08253	0.08886	0.05421	0.118	0.1767	0.128633	0.1379	0.324443	0.1538	0.0780267	0.0818033	0.04241	0.119333	0.2576	0.1233	0.168067	0.2218	0.1697	0.187067	0.06557	0.03139
13.21	0.7173	0.04466	0.268873	0.373	0.1175	0.1197	0.06491	0.1795	0.06922	0.06805	0.01919	0.1222	0.07944	0.1332	0.1459	0.4605	0.1383	0.08241	0.08881	0.05662	0.1169	0.177293	0.127967	0.137167	0.328637	0.152033	0.0780133	0.08189	0.0441433	0.118667	0.2636	0.1179	0.166467	0.2261	0.1632	0.184167	0.06564	0.03157
13.22	0.7325	0.04287	0.272747	0.3816	0.1183	0.1209	0.06697	0.1803	0.06941	0.06841	0.01959	0.1224	0.07596	0.1318	0.1441	0.4622	0.1352	0.08228	0.08875	0.05919	0.1158	0.17784	0.1273	0.136367	0.330457	0.150233	0.07799	0.08197	0.04599	0.118	0.2694	0.1127	0.164933	0.2303	0.157	0.181433	0.06568	0.03176
13.23	0.7402	0.04119	0.274193	0.3893	0.1191	0.1221	0.06913	0.1808	0.0696	0.06876	0.02	0.1225	0.07268	0.1304	0.1423	0.4604	0.1321	0.08214	0.08866	0.06193	0.1146	0.17822	0.126633	0.135567	0.329977	0.148333	0.07796	0.0820267	0.0479533	0.117233	0.275	0.1079	0.1636	0.2343	0.151	0.178767	0.06571	0.03195
13.24	0.7399	0.0396	0.273033	0.3962	0.1198	0.1233	0.07138	0.1813	0.06978	0.06912	0.02042	0.1226	0.0696	0.1289	0.1404	0.455	0.129	0.08199	0.08856	0.06486	0.1134	0.178467	0.125867	0.1347	0.327127	0.146433	0.07792	0.08208	0.0500467	0.116467	0.2804	0.1033	0.162333	0.2382	0.1453	0.176267	0.06572	0.03214
13.25	0.7317	0.03809	0.269293	0.4019	0.1205	0.1244	0.07373	0.1816	0.06996	0.06947	0.02086	0.1226	0.0667	0.1274	0.1385	0.4463	0.126	0.08183	0.08844	0.06798	0.1121	0.178433	0.1251	0.1338	0.32211	0.144533	0.0778733	0.0821167	0.0522733	0.1156	0.2855	0.09903	0.161187	0.2419	0.1398	0.173833	0.06571	0.03233
13.26	0.7159	0.03667	0.26308	0.4066	0.1212	0.1255	0.07619	0.1817	0.07013	0.06981	0.0213	0.1226	0.06396	0.1259	0.1366	0.4346	0.123	0.08166	0.0883	0.07132	0.1108	0.178173	0.124333	0.1329	0.31513	0.142567	0.0778167	0.0821367	0.0546467	0.114733	0.2904	0.09495	0.1601	0.2454	0.1345	0.171467	0.06568	0.03252
13.27	0.6936	0.03532	0.254747	0.41	0.1219	0.1266	0.07876	0.1817	0.0703	0.07015	0.02177	0.1225	0.06138	0.1244	0.1346	0.4204	0.12	0.08147	0.08815	0.0749	0.1095	0.177587	0.123567	0.131933	0.30652	0.140567	0.0777467	0.08215	0.05719	0.113833	0.2948	0.09109	0.158993	0.2487	0.1295	0.169233	0.06563	0.03271
13.28	0.6659	0.03404	0.24466	0.4121	0.1225	0.1276	0.08145	0.1815	0.07047	0.07049	0.02225	0.1223	0.05894	0.1228	0.1327	0.4043	0.1172	0.08128	0.08798	0.07873	0.1082	0.17666	0.1227	0.131	0.296683	0.138633	0.0776767	0.08215	0.0599033	0.1129	0.2989	0.08743	0.15792	0.2517	0.1247	0.167033	0.06556	0.03291
13.29	0.6343	0.03282	0.233313	0.4129	0.1231	0.1287	0.08427	0.1811	0.07063	0.07082	0.02274	0.122	0.05664	0.1213	0.1307	0.3868	0.1143	0.08107	0.08779	0.08285	0.1068	0.175393	0.1219	0.130033	0.285957	0.136567	0.07759	0.0821333	0.0628133	0.111867	0.3025	0.08397	0.156813	0.2544	0.1201	0.164867	0.06547	0.03311
13.3	0.6001	0.03167	0.221147	0.4123	0.1237	0.1296	0.08722	0.1806	0.07079	0.07114	0.02325	0.1217	0.05446	0.1197	0.1287	0.3683	0.1115	0.08086	0.08759	0.08726	0.1054	0.17374	0.121033	0.129	0.274607	0.134533	0.0775033	0.0821067	0.0659233	0.110833	0.3057	0.0807	0.1557	0.2569	0.1158	0.162833	0.06536	0.0333
13.31	0.5646	0.03057	0.20858	0.4103	0.1242	0.1306	0.0903	0.18	0.07094	0.07147	0.02378	0.1214	0.05239	0.1181	0.1268	0.3493	0.1088	0.08064	0.08737	0.092	0.104	0.171693	0.120133	0.128067	0.262967	0.132533	0.0774067	0.08207	0.06926	0.1098	0.3083	0.07759	0.154493	0.2591	0.1116	0.160767	0.06523	0.0335
13.32	0.5288	0.02952	0.195947	0.4071	0.1247	0.1315	0.09353	0.1791	0.07109	0.07178	0.02432	0.1209	0.05044	0.1165	0.1248	0.3302	0.1061	0.0804	0.08713	0.09709	0.1025	0.169327	0.119233	0.127033	0.25131	0.130433	0.0772967	0.0820133	0.0728333	0.108633	0.3105	0.07464	0.15326	0.2609	0.1076	0.1587	0.06508	0.03371
13.33	0.4936	0.02853	0.183553	0.4025	0.1252	0.1324	0.09692	0.1782	0.07124	0.07209	0.02489	0.1204	0.04858	0.1149	0.1228	0.3114	0.1035	0.08016	0.08688	0.1026	0.1011	0.166553	0.118333	0.126	0.239907	0.1284	0.0771867	0.08195	0.0766967	0.107533	0.312	0.07184	0.151893	0.2624	0.1038	0.156667	0.06492	0.03391
13.34	0.4595	0.02758	0.171553	0.3968	0.1257	0.1333	0.1005	0.1771	0.07137	0.0724	0.02547	0.1199	0.04682	0.1133	0.1208	0.293	0.1009	0.07991	0.08661	0.1085	0.09962	0.16348	0.117433	0.124967	0.228833	0.1263	0.0770633	0.0818733	0.0808233	0.10638	0.313	0.06919	0.15046	0.2636	0.1001	0.1546	0.06473	0.03411
13.35	0.427	0.02668	0.16012	0.3901	0.1261	0.1341	0.1042	0.1758	0.07151	0.0727	0.02607	0.1193	0.04515	0.1117	0.1188	0.2754	0.09837	0.07964	0.08632	0.1148	0.09815	0.160133	0.1165	0.1239	0.218333	0.12418	0.07693	0.08178	0.0852233	0.1052	0.3134	0.06666	0.148907	0.2644	0.0966	0.152533	0.06452	0.03432
13.36	0.3964	0.02582	0.149347	0.3823	0.1265	0.1348	0.1081	0.1745	0.07164	0.07299	0.0267	0.1186	0.04356	0.1101	0.1169	0.2585	0.09592	0.07937	0.08602	0.1216	0.09667	0.156473	0.115567	0.122867	0.208367	0.122113	0.0767933	0.0816767	0.0899667	0.10398	0.3132	0.06426	0.14724	0.2648	0.09326	0.15044	0.0643	0.03452
13.37	0.3678	0.025	0.139267	0.3738	0.1269	0.1356	0.1121	0.173	0.07176	0.07328	0.02734	0.1179	0.04205	0.1085	0.1149	0.2425	0.09352	0.07909	0.08571	0.129	0.09518	0.152633	0.114633	0.1218	0.199033	0.120013	0.0766467	0.0815667	0.0951133	0.102753	0.3125	0.06198	0.145487	0.2649	0.09007	0.148347	0.06406	0.03473
13.38	0.3413	0.02421	0.129907	0.3645	0.1272	0.1362	0.1164	0.1714	0.07188	0.07356	0.02801	0.1171	0.04062	0.1069	0.113	0.2274	0.09119	0.0788	0.08538	0.1369	0.0937	0.14858	0.113667	0.120733	0.1904	0.117927	0.0764933	0.08144	0.100603	0.1015	0.3111	0.0598	0.143567	0.2645	0.08702	0.14618	0.0638	0.03494
13.39	0.3168	0.02346	0.12124	0.3547	0.1275	0.1369	0.1208	0.1696	0.07199	0.07383	0.02871	0.1163	0.03925	0.1053	0.111	0.2132	0.08891	0.0785	0.08504	0.1454	0.09221	0.1444	0.1127	0.119633	0.1824	0.115807	0.07633	0.0813033	0.106503	0.10024	0.3092	0.05773	0.141553	0.2639	0.0841	0.144033	0.06352	0.03515
13.4	0.2942	0.02274	0.113227	0.3444	0.1277	0.1374	0.1255	0.1678	0.0721	0.0741	0.02943	0.1154	0.03794	0.1037	0.1091	0.2	0.08669	0.07819	0.08469	0.1545	0.09072	0.140093	0.1117	0.118533	0.175167	0.113727	0.07616	0.08116	0.11281	0.0989467	0.3067	0.05576	0.139407	0.2628	0.08131	0.141807	0.06323	0.03536
13.41	0.2734	0.02205	0.105833	0.3337	0.1279	0.138	0.1304	0.1658	0.0722	0.07436	0.03018	0.1145	0.0367	0.1021	0.1072	0.1876	0.08453	0.07787	0.08432	0.1642	0.08924	0.1357	0.1107	0.117467	0.168533	0.11162	0.07598	0.081	0.119527	0.09766	0.3037	0.05388	0.137153	0.2614	0.07863	0.139553	0.06291	0.03557
13.42	0.2544	0.02139	0.09906	0.3229	0.1281	0.1385	0.1355	0.1638	0.0723	0.07461	0.03095	0.1135	0.03551	0.1006	0.1054	0.1761	0.08242	0.07755	0.08393	0.1747	0.08776	0.131307	0.109767	0.116433	0.162567	0.109547	0.0758	0.0808233	0.126783	0.09634	0.3002	0.05208	0.134787	0.2597	0.07608	0.137287	0.06259	0.03578
13.43	0.237	0.02076	0.09284	0.3119	0.1282	0.1389	0.1408	0.1617	0.07239	0.07486	0.03175	0.1125	0.03438	0.09903	0.1035	0.1654	0.08038	0.07722	0.08354	0.1858	0.08629	0.126887	0.108753	0.1153	0.1572	0.107487	0.07561	0.0806467	0.13445	0.0950267	0.2963	0.05037	0.132347	0.2576	0.07363	0.134953	0.06224	0.036
13.44	0.221	0.02016	0.0871067	0.301	0.1283	0.1393	0.1464	0.1595	0.07248	0.0751	0.03259	0.1115	0.0333	0.09749	0.1017	0.1555	0.07838	0.07687	0.08313	0.1975	0.08483	0.122533	0.10776	0.114233	0.152467	0.10542	0.0754067	0.0804533	0.14253	0.09372	0.2919	0.04873	0.129787	0.2552	0.07128	0.132587	0.06188	0.03621
13.45	0.2064	0.01958	0.0818533	0.29	0.1284	0.1396	0.1522	0.1572	0.07256	0.07533	0.03345	0.1104	0.03226	0.09596	0.09986	0.1463	0.07645	0.07653	0.08272	0.2099	0.08337	0.118173	0.106773	0.113107	0.148267	0.103367	0.0752067	0.0802567	0.151083	0.09238	0.2872	0.04717	0.12718	0.2525	0.06903	0.130187	0.0615	0.03643
13.46	0.193	0.01902	0.0770133	0.2792	0.1284	0.1398	0.1582	0.1549	0.07263	0.07555	0.03435	0.1093	0.03127	0.09444	0.09807	0.1378	0.07456	0.07617	0.08229	0.2229	0.08193	0.113913	0.10576	0.11198	0.1446	0.10134	0.07499	0.0800433	0.16005	0.0910533	0.2821	0.04567	0.12448	0.2495	0.06688	0.127753	0.06111	0.03664
13.47	0.1808	0.01848	0.0725867	0.2686	0.1284	0.14	0.1645	0.1525	0.0727	0.07577	0.03529	0.1081	0.03032	0.09294	0.09631	0.1298	0.07273	0.07581	0.08185	0.2364	0.0805	0.109747	0.10476	0.110873	0.141367	0.09932	0.0747733	0.0798233	0.169363	0.0897	0.2768	0.04424	0.12176	0.2463	0.06482	0.125313	0.06071	0.03686
13.48	0.1695	0.01797	0.06848	0.2582	0.1283	0.1402	0.171	0.1501	0.07276	0.07597	0.03626	0.1069	0.02941	0.09146	0.09458	0.1225	0.07095	0.07544	0.08139	0.2503	0.07909	0.105673	0.10374	0.109787	0.138667	0.0973333	0.0745467	0.0795833	0.178953	0.08836	0.2712	0.04288	0.118987	0.2429	0.06284	0.12286	0.06029	0.03708
13.49	0.1591	0.01747	0.06468	0.2481	0.1282	0.1403	0.1777	0.1477	0.07282	0.07617	0.03727	0.1057	0.02854	0.08999	0.09287	0.1157	0.06922	0.07506	0.08093	0.2643	0.07769	0.101727	0.102727	0.10868	0.136367	0.09538	0.0743133	0.0793433	0.188623	0.0870267	0.2653	0.04156	0.11614	0.2392	0.06094	0.12036	0.05986	0.03729
13.5	0.1496	0.017	0.0612	0.2382	0.1281	0.1403	0.1847	0.1452	0.07287	0.07636	0.03832	0.1045	0.02771	0.08854	0.09119	0.1093	0.06754	0.07468	0.08046	0.2783	0.0763	0.0978733	0.101727	0.10756	0.134433	0.0934267	0.0740767	0.0790933	0.198307	0.0857	0.2593	0.04031	0.113307	0.2354	0.05911	0.117873	0.05942	0.03751
13.51	0.1409	0.01654	0.0579933	0.2287	0.1279	0.1403	0.1919	0.1427	0.07291	0.07654	0.03942	0.1032	0.02691	0.0871	0.08953	0.1034	0.06591	0.07429	0.07998	0.2919	0.07493	0.0941733	0.1007	0.106453	0.1329	0.0915067	0.07383	0.0788333	0.20774	0.0843533	0.2532	0.03911	0.110473	0.2314	0.05736	0.115373	0.05896	0.03773
13.52	0.1328	0.0161	0.055	0.2195	0.1277	0.1402	0.1992	0.1402	0.07295	0.07671	0.04055	0.102	0.02614	0.08568	0.08791	0.09796	0.06433	0.07389	0.07949	0.3048	0.07358	0.0905933	0.0996867	0.10534	0.131707	0.08962	0.0735767	0.0785633	0.216717	0.0830533	0.247	0.03795	0.107633	0.2272	0.05568	0.112853	0.05849	0.03795
13.53	0.1253	0.01568	0.05222	0.2106	0.1274	0.1401	0.2068	0.1376	0.07298	0.07688	0.04174	0.1007	0.0254	0.08429	0.08631	0.09286	0.06279	0.07349	0.079	0.3167	0.07224	0.0871333	0.09866	0.10424	0.13084	0.0877267	0.07332	0.0782933	0.225047	0.0817267	0.2408	0.03684	0.104827	0.223	0.05407	0.11038	0.05802	0.03817
13.54	0.1184	0.01527	0.0496467	0.2021	0.1271	0.1399	0.2145	0.1351	0.07301	0.07703	0.04298	0.09936	0.0247	0.0829	0.08474	0.08811	0.06129	0.07308	0.07849	0.3271	0.07093	0.0838333	0.0976333	0.103127	0.13024	0.0858933	0.0730567	0.0780033	0.232393	0.0804067	0.2345	0.03578	0.10202	0.2186	0.05252	0.10788	0.05753	0.03838
13.55	0.1121	0.01488	0.0472867	0.194	0.1268	0.1396	0.2223	0.1325	0.07303	0.07717	0.04426	0.09804	0.02401	0.08154	0.0832	0.08368	0.05984	0.07267	0.07798	0.3356	0.06963	0.0806733	0.0966267	0.102	0.129887	0.08406	0.07279	0.07771	0.238487	0.0791	0.2282	0.03476	0.09924	0.2142	0.05103	0.10542	0.05703	0.0386
13.56	0.1062	0.0145	0.0450667	0.1862	0.1264	0.1393	0.2302	0.13	0.07304	0.07731	0.04561	0.09671	0.02336	0.0802	0.08168	0.07955	0.05844	0.07225	0.07746	0.3418	0.06835	0.07764	0.0956	0.100887	0.129767	0.0822933	0.0725133	0.07741	0.24307	0.0778033	0.2219	0.03378	0.0964867	0.2097	0.0496	0.102967	0.05652	0.03882
13.57	0.1007	0.01413	0.0429867	0.1787	0.126	0.139	0.2381	0.1275	0.07305	0.07743	0.04701	0.09537	0.02273	0.07888	0.08019	0.07569	0.05707	0.07182	0.07693	0.3456	0.06709	0.07472	0.0945867	0.0997933	0.129827	0.0805467	0.07223	0.0770967	0.24607	0.0765167	0.2157	0.03284	0.0937933	0.2051	0.04822	0.100513	0.05601	0.03904
13.58	0.09559	0.01378	0.04105	0.1715	0.1256	0.1385	0.2459	0.125	0.07305	0.07755	0.04847	0.09402	0.02212	0.07757	0.07874	0.07209	0.05574	0.07139	0.0764	0.3466	0.06586	0.0719133	0.09358	0.09866	0.130027	0.0788267	0.0719433	0.0767833	0.247223	0.0752467	0.2095	0.03193	0.09112	0.2006	0.04689	0.0981267	0.05549	0.03926
13.59	0.09085	0.01344	0.0392433	0.1647	0.1251	0.1381	0.2537	0.1225	0.07304	0.07766	0.04999	0.09267	0.02154	0.07629	0.0773	0.06871	0.05445	0.07096	0.07586	0.3448	0.06464	0.06926	0.09256	0.0975667	0.130373	0.0771333	0.0716533	0.07646	0.24653	0.0739833	0.2034	0.03106	0.0885067	0.196	0.04561	0.09574	0.05496	0.03948
13.6	0.08644	0.01311	0.0375533	0.1582	0.1246	0.1375	0.2613	0.12	0.07303	0.07775	0.05159	0.09131	0.02098	0.07503	0.0759	0.06554	0.0532	0.07052	0.07532	0.3404	0.06344	0.06672	0.0915533	0.0964333	0.130793	0.0754667	0.0713567	0.07613	0.24413	0.07273	0.1975	0.03022	0.08598	0.1914	0.04438	0.0933867	0.05442	0.03969
13.61	0.08232	0.01279	0.0359667	0.1519	0.124	0.137	0.2687	0.1176	0.07301	0.07784	0.05325	0.08996	0.02044	0.07378	0.07452	0.06258	0.05199	0.07008	0.07477	0.3334	0.06227	0.06426	0.09052	0.0953467	0.131287	0.07386	0.0710567	0.0757933	0.240017	0.0715	0.1916	0.02941	0.0834733	0.1869	0.0432	0.0911	0.05388	0.03991
13.62	0.07848	0.01248	0.03448	0.146	0.1234	0.1363	0.2757	0.1152	0.07298	0.07792	0.05498	0.0886	0.01992	0.07256	0.07318	0.05979	0.05081	0.06964	0.07422	0.3241	0.06111	0.0619467	0.0895067	0.09422	0.13176	0.0722733	0.0707533	0.0754533	0.234393	0.0702733	0.1859	0.02863	0.0810533	0.1824	0.04205	0.0888333	0.05333	0.04013
13.63	0.07488	0.01218	0.03308	0.1404	0.1228	0.1357	0.2824	0.1128	0.07295	0.07798	0.0568	0.08725	0.01941	0.07135	0.07185	0.05718	0.04966	0.06919	0.07366	0.3131	0.05998	0.05974	0.0885	0.0931333	0.132253	0.0707067	0.0704433	0.0751	0.227667	0.06907	0.1803	0.02788	0.0786867	0.1779	0.04095	0.0866	0.05277	0.04035
13.64	0.07152	0.0119	0.0317733	0.135	0.1222	0.1349	0.2885	0.1104	0.07291	0.07804	0.0587	0.0859	0.01893	0.07017	0.07056	0.05472	0.04855	0.06873	0.0731	0.3006	0.05886	0.05762	0.0875133	0.0920067	0.132647	0.0691667	0.0701233	0.0747467	0.219967	0.0678733	0.1748	0.02716	0.0763733	0.1735	0.03989	0.0844267	0.05222	0.04056
13.65	0.06836	0.01162	0.0305333	0.1299	0.1215	0.1342	0.2941	0.1081	0.07286	0.07808	0.06068	0.08456	0.01846	0.069	0.06929	0.0524	0.04747	0.06828	0.07253	0.287	0.05777	0.0556067	0.0865	0.0909267	0.132967	0.06768	0.0698067	0.07438	0.21156	0.0667	0.1695	0.02646	0.07414	0.1691	0.03887	0.08228	0.05166	0.04078
13.66	0.0654	0.01135	0.0293667	0.125	0.1208	0.1333	0.2989	0.1058	0.07281	0.07812	0.06275	0.08323	0.018	0.06786	0.06805	0.05022	0.04642	0.06782	0.07196	0.2728	0.0567	0.0536667	0.0855067	0.0898	0.133113	0.0662133	0.0694833	0.0740133	0.202783	0.0655433	0.1643	0.02579	0.07196	0.1649	0.03788	0.08022	0.05109	0.04099
13.67	0.06262	0.01109	0.0282667	0.1203	0.1201	0.1325	0.3031	0.1036	0.07275	0.07814	0.06492	0.0819	0.01757	0.06673	0.06683	0.04816	0.04541	0.06736	0.07139	0.2583	0.05565	0.0518133	0.08452	0.08872	0.13314	0.0648067	0.0691567	0.07364	0.19384	0.0644	0.1593	0.02514	0.06986	0.1606	0.03693	0.0781533	0.05053	0.0412
13.68	0.06001	0.01084	0.02723	0.1159	0.1193	0.1316	0.3064	0.1014	0.07269	0.07816	0.06719	0.08058	0.01714	0.06563	0.06564	0.04622	0.04442	0.06689	0.07082	0.2438	0.05462	0.05006	0.08352	0.0876267	0.132947	0.0634133	0.0688233	0.0732667	0.18493	0.0632733	0.1544	0.02452	0.0678133	0.1565	0.036	0.0761667	0.04996	0.04142
13.69	0.05755	0.01059	0.0262433	0.1116	0.1185	0.1306	0.3088	0.09922	0.07262	0.07816	0.06957	0.07928	0.01674	0.06454	0.06447	0.04439	0.04346	0.06642	0.07024	0.2295	0.05361	0.04836	0.0825267	0.0865133	0.132527	0.0620467	0.0684867	0.07288	0.17619	0.0621667	0.1497	0.02391	0.06584	0.1525	0.03511	0.07424	0.04938	0.04163
13.7	0.05523	0.01036	0.0253167	0.1076	0.1177	0.1297	0.3103	0.09709	0.07254	0.07816	0.07205	0.07798	0.01634	0.06347	0.06332	0.04265	0.04252	0.06595	0.06966	0.2157	0.05262	0.04676	0.0815467	0.0854467	0.131867	0.06071	0.0681467	0.0724933	0.167817	0.0610733	0.1451	0.02333	0.06392	0.1485	0.03426	0.07234	0.04881	0.04184
13.71	0.05304	0.01013	0.0244333	0.1038	0.1168	0.1287	0.3108	0.09501	0.07245	0.07814	0.07465	0.0767	0.01596	0.06242	0.06221	0.04101	0.04162	0.06548	0.06908	0.2024	0.05165	0.04524	0.0805467	0.0843733	0.13094	0.0594167	0.0678033	0.0721	0.159817	0.06	0.1407	0.02276	0.0620733	0.1446	0.03343	0.0704867	0.04824	0.04205
13.72	0.05097	0.009903	0.023592	0.1001	0.116	0.1276	0.3103	0.09298	0.07236	0.07811	0.07737	0.07543	0.01559	0.0614	0.06111	0.03946	0.04074	0.06501	0.0685	0.1897	0.0507	0.04376	0.0796	0.0832733	0.12974	0.0581533	0.06746	0.0717033	0.152257	0.0589433	0.1364	0.02222	0.06028	0.1408	0.03262	0.06868	0.04767	0.04225
13.73	0.04902	0.009687	0.022798	0.0966	0.1151	0.1265	0.3089	0.09098	0.07226	0.07807	0.08021	0.07417	0.01523	0.06038	0.06004	0.03798	0.03988	0.06453	0.06792	0.1778	0.04977	0.0423533	0.07862	0.0821933	0.128287	0.0569133	0.0671067	0.0713033	0.14527	0.0579033	0.1322	0.02169	0.0585267	0.1371	0.03185	0.0669333	0.04709	0.04246
13.74	0.04718	0.009477	0.0220447	0.09326	0.1142	0.1254	0.3065	0.08903	0.07216	0.07802	0.08319	0.07293	0.01488	0.05939	0.05899	0.03659	0.03905	0.06406	0.06734	0.1665	0.04886	0.0410067	0.07766	0.0811267	0.12656	0.05571	0.06676	0.0709	0.13873	0.0568833	0.1282	0.02118	0.0568533	0.1335	0.03109	0.0652267	0.04652	0.04266
13.75	0.04543	0.009274	0.021326	0.09008	0.1132	0.1243	0.3033	0.08712	0.07204	0.07797	0.0863	0.0717	0.01455	0.05842	0.05796	0.03526	0.03825	0.06358	0.06675	0.156	0.04796	0.0397267	0.07668	0.0800733	0.124607	0.05454	0.0664	0.07049	0.132767	0.0558733	0.1244	0.02068	0.0552533	0.13	0.03037	0.06358	0.04595	0.04287
13.76	0.04377	0.009076	0.0206407	0.08704	0.1123	0.1231	0.2992	0.08525	0.07193	0.0779	0.08956	0.07049	0.01422	0.05746	0.05696	0.034	0.03746	0.0631	0.06617	0.1461	0.04709	0.0384933	0.07574	0.0790067	0.1224	0.05339	0.0660433	0.07008	0.127253	0.05489	0.1206	0.0202	0.0536667	0.1266	0.02966	0.0619733	0.04537	0.04307
13.77	0.0422	0.008884	0.0199893	0.08414	0.1113	0.1219	0.2943	0.08342	0.0718	0.07782	0.09296	0.0693	0.01391	0.05652	0.05597	0.03281	0.0367	0.06262	0.06559	0.137	0.04624	0.03732	0.07478	0.0779467	0.119973	0.0522733	0.06568	0.0696667	0.12232	0.0539267	0.117	0.01974	0.05216	0.1233	0.02898	0.06042	0.0448	0.04327
13.78	0.04071	0.008698	0.0193687	0.08136	0.1104	0.1207	0.2887	0.08164	0.07167	0.07772	0.09652	0.06812	0.0136	0.0556	0.05501	0.03167	0.03596	0.06214	0.065	0.1284	0.0454	0.0361867	0.0738667	0.0769067	0.117347	0.0511867	0.0653167	0.06924	0.117773	0.0529733	0.1135	0.01929	0.0506933	0.12	0.02832	0.05888	0.04424	0.04346
13.79	0.03929	0.008517	0.0187747	0.07871	0.1094	0.1195	0.2825	0.0799	0.07153	0.07762	0.1002	0.06696	0.01331	0.0547	0.05407	0.03058	0.03524	0.06166	0.06442	0.1205	0.04458	0.03511	0.0729333	0.07588	0.114553	0.0501267	0.06495	0.06882	0.113733	0.05204	0.1102	0.01886	0.0493067	0.1169	0.02769	0.0574267	0.04367	0.04366
13.8	0.03795	0.008341	0.0182107	0.07618	0.1083	0.1183	0.2758	0.0782	0.07139	0.07751	0.1041	0.06581	0.01302	0.05381	0.05314	0.02955	0.03454	0.06118	0.06384	0.1132	0.04379	0.0340733	0.0719733	0.07486	0.111633	0.0490933	0.0645833	0.0683967	0.110167	0.05113	0.107	0.01844	0.04796	0.1139	0.02707	0.0560133	0.04311	0.04385
13.81	0.03667	0.00817	0.01767	0.07375	0.1073	0.117	0.2687	0.07654	0.07124	0.07739	0.1081	0.06469	0.01274	0.05294	0.05224	0.02856	0.03386	0.06069	0.06326	0.1064	0.043	0.0330767	0.07106	0.0738267	0.108607	0.0480867	0.0642067	0.06797	0.106967	0.05023	0.1038	0.01803	0.04662	0.1109	0.02647	0.0546133	0.04255	0.04404
13.82	0.03545	0.008004	0.0171527	0.07143	0.1063	0.1157	0.2612	0.07493	0.07108	0.07726	0.1123	0.06358	0.01247	0.05208	0.05136	0.02762	0.0332	0.06021	0.06268	0.1002	0.04224	0.0321233	0.0701533	0.0728067	0.10548	0.04711	0.0638333	0.06754	0.104233	0.0493533	0.1008	0.01763	0.0453533	0.108	0.02588	0.0532533	0.04199	0.04423
13.83	0.03428	0.007842	0.0166547	0.06921	0.1052	0.1144	0.2534	0.07335	0.07092	0.07712	0.1167	0.06249	0.01221	0.05124	0.0505	0.02673	0.03256	0.05973	0.06211	0.09433	0.04149	0.03121	0.0692267	0.0718	0.102287	0.0461567	0.06346	0.0671133	0.101787	0.04849	0.09795	0.01725	0.04415	0.1052	0.02532	0.0519467	0.04144	0.04441
13.84	0.03318	0.007685	0.0161833	0.06709	0.1042	0.1131	0.2455	0.07181	0.07075	0.07697	0.1212	0.06142	0.01195	0.05042	0.04965	0.02587	0.03193	0.05925	0.06153	0.08893	0.04076	0.03033	0.0683467	0.0708	0.09908	0.0452233	0.0630833	0.0666767	0.0996867	0.0476467	0.09515	0.01688	0.04297	0.1025	0.02477	0.05068	0.04089	0.0446
13.85	0.03212	0.007532	0.015728	0.06505	0.1031	0.1118	0.2375	0.07031	0.07058	0.0768	0.1259	0.06037	0.0117	0.04962	0.04882	0.02505	0.03132	0.05877	0.06096	0.08392	0.04004	0.0294833	0.0674467	0.0698133	0.0958667	0.0443167	0.0627067	0.06624	0.0979133	0.0468167	0.09246	0.01651	0.0418267	0.0999	0.02424	0.04946	0.04034	0.04478
13.86	0.03111	0.007383	0.015292	0.0631	0.1021	0.1105	0.2294	0.06885	0.0704	0.07663	0.1308	0.05933	0.01146	0.04882	0.04801	0.02427	0.03073	0.05829	0.06039	0.07927	0.03935	0.0286733	0.06658	0.06884	0.0926467	0.0434367	0.0623267	0.0658033	0.0964467	0.04601	0.08986	0.01616	0.0407267	0.09735	0.02373	0.04827	0.0398	0.04496
13.87	0.03015	0.007238	0.0148753	0.06123	0.101	0.1092	0.2213	0.06743	0.07021	0.07645	0.1358	0.05831	0.01123	0.04805	0.04722	0.02352	0.03016	0.05781	0.05982	0.07496	0.03866	0.0278967	0.0657	0.06788	0.0894467	0.0425833	0.0619433	0.0653633	0.09524	0.04521	0.08736	0.01582	0.0396667	0.09488	0.02323	0.0471133	0.03926	0.04513
13.88	0.02923	0.007097	0.0144747	0.05943	0.0999	0.1079	0.2134	0.06604	0.07002	0.07626	0.1409	0.05732	0.011	0.04729	0.04644	0.02281	0.0296	0.05733	0.05925	0.07095	0.03799	0.0271433	0.0648267	0.0669267	0.08634	0.0417467	0.06156	0.06492	0.0942667	0.0444333	0.08494	0.01549	0.03864	0.09249	0.02274	0.04599	0.03873	0.0453
13.89	0.02834	0.00696	0.0140867	0.05771	0.09881	0.1065	0.2055	0.06469	0.06982	0.07606	0.1462	0.05634	0.01078	0.04654	0.04568	0.02212	0.02905	0.05685	0.05869	0.06722	0.03734	0.0264233	0.0639633	0.0659533	0.0832467	0.04093	0.0611733	0.06448	0.0935467	0.0436733	0.08262	0.01517	0.0376533	0.09017	0.02227	0.0449033	0.0382	0.04547
13.9	0.0275	0.006826	0.0137173	0.05605	0.09773	0.1052	0.1978	0.06337	0.06961	0.07585	0.1516	0.05537	0.01057	0.04581	0.04494	0.02146	0.02852	0.05637	0.05813	0.06375	0.0367	0.02573	0.0631167	0.0650267	0.08024	0.0401367	0.0607833	0.0640367	0.0930333	0.0429233	0.08037	0.01486	0.0366967	0.08793	0.02181	0.04385	0.03768	0.04564
13.91	0.02669	0.006695	0.01336	0.05446	0.09663	0.1039	0.1902	0.06209	0.0694	0.07563	0.157	0.05443	0.01036	0.04509	0.04421	0.02083	0.02801	0.05589	0.05757	0.06051	0.03608	0.02506	0.06227	0.0641067	0.0772867	0.03937	0.0603933	0.06359	0.0926733	0.0421967	0.0782	0.01455	0.0357667	0.08575	0.02137	0.04283	0.03716	0.0458
13.92	0.02592	0.006568	0.0130187	0.05294	0.09554	0.1025	0.1829	0.06084	0.06919	0.0754	0.1626	0.0535	0.01015	0.04438	0.0435	0.02023	0.0275	0.05542	0.05702	0.05749	0.03547	0.0244133	0.0614333	0.0631667	0.0744533	0.0386133	0.06001	0.0631467	0.0925267	0.04148	0.07611	0.01426	0.0348767	0.08364	0.02093	0.0418333	0.03665	0.04596
13.93	0.02518	0.006444	0.0126893	0.05147	0.09444	0.1012	0.1758	0.05962	0.06896	0.07517	0.1682	0.0526	0.009955	0.04369	0.04281	0.01964	0.02702	0.05495	0.05647	0.05468	0.03488	0.0237933	0.0606067	0.0622733	0.0716933	0.0378867	0.05962	0.0627033	0.09252	0.0407867	0.0741	0.01397	0.0340133	0.08159	0.02051	0.04087	0.03614	0.04611
13.94	0.02447	0.006324	0.0123727	0.05006	0.09335	0.09987	0.1689	0.05844	0.06874	0.07492	0.1737	0.05171	0.009762	0.04301	0.04212	0.01909	0.02654	0.05447	0.05592	0.05205	0.03429	0.0231947	0.05979	0.06137	0.0690267	0.0371733	0.0592267	0.0622533	0.0926	0.0400967	0.07215	0.01369	0.0331767	0.07961	0.0201	0.0399367	0.03564	0.04626
13.95	0.02378	0.006206	0.012064	0.0487	0.09226	0.09855	0.1622	0.05729	0.0685	0.07467	0.1793	0.05084	0.009574	0.04235	0.04146	0.01855	0.02608	0.054	0.05537	0.04958	0.03373	0.022616	0.0589867	0.06049	0.0664333	0.0364833	0.0588333	0.0618033	0.09282	0.0394333	0.07027	0.01342	0.03237	0.07768	0.01971	0.0390333	0.03514	0.04641
13.96	0.02313	0.006091	0.0117707	0.0474	0.09116	0.09723	0.1558	0.05616	0.06827	0.0744	0.1848	0.04998	0.009391	0.04169	0.0408	0.01804	0.02563	0.05354	0.05483	0.04728	0.03317	0.0220607	0.05818	0.05961	0.06396	0.0358067	0.05845	0.0613533	0.09312	0.0387733	0.06845	0.01316	0.03159	0.07582	0.01932	0.0381533	0.03465	0.04656
13.97	0.0225	0.005979	0.011486	0.04614	0.09007	0.09592	0.1497	0.05507	0.06802	0.07413	0.1901	0.04915	0.009213	0.04105	0.04016	0.01754	0.02519	0.05307	0.0543	0.04512	0.03263	0.021522	0.05739	0.0587467	0.0615933	0.03515	0.0580533	0.06091	0.0934467	0.0381367	0.0667	0.0129	0.0308333	0.07402	0.01894	0.0373	0.03416	0.0467
13.98	0.02189	0.005869	0.0112093	0.04493	0.08899	0.09461	0.1437	0.05401	0.06778	0.07385	0.1952	0.04833	0.00904	0.04043	0.03954	0.01706	0.02476	0.05261	0.05376	0.04309	0.0321	0.0210033	0.0566167	0.0578967	0.0592733	0.03451	0.0576667	0.0604567	0.0937933	0.03751	0.06501	0.01265	0.0301033	0.07227	0.01858	0.0364767	0.03368	0.04684
13.99	0.02131	0.005763	0.0109453	0.04376	0.0879	0.09331	0.1381	0.05298	0.06752	0.07357	0.2001	0.04753	0.00887	0.03981	0.03892	0.0166	0.02435	0.05214	0.05323	0.04118	0.03158	0.0205	0.05584	0.05705	0.0571	0.0338933	0.0572667	0.06001	0.0941533	0.0368967	0.06338	0.0124	0.0293933	0.07057	0.01822	0.03567	0.03321	0.04697
14	0.02075	0.005658	0.0106887	0.04264	0.08682	0.09202	0.1326	0.05197	0.06726	0.07327	0.2047	0.04674	0.008706	0.03921	0.03832	0.01616	0.02394	0.05168	0.05271	0.03939	0.03108	0.0200173	0.05508	0.05622	0.0549733	0.0332833	0.0568733	0.0595633	0.0944933	0.0363	0.0618	0.01217	0.0287133	0.06892	0.01787	0.0348867	0.03274	0.0471
14.01	0.02021	0.005557	0.0104413	0.04156	0.08575	0.09074	0.1275	0.05099	0.067	0.07297	0.2089	0.04597	0.008545	0.03861	0.03773	0.01574	0.02355	0.05122	0.05219	0.03771	0.03058	0.01955	0.0543233	0.0554	0.0529933	0.0326967	0.05648	0.0591167	0.0947733	0.03571	0.06027	0.01194	0.02805	0.06733	0.01753	0.03413	0.03228	0.04722
14.02	0.01969	0.005457	0.0102013	0.04051	0.08468	0.08947	0.1225	0.05004	0.06673	0.07266	0.2127	0.04522	0.008388	0.03803	0.03716	0.01533	0.02316	0.05077	0.05167	0.03612	0.0301	0.0190953	0.05358	0.0545967	0.0510533	0.03212	0.05609	0.0586667	0.09498	0.03514	0.05879	0.01171	0.0274033	0.06578	0.0172	0.0333933	0.03183	0.04734
14.03	0.01919	0.00536	0.00997	0.0395	0.08361	0.0882	0.1178	0.04911	0.06646	0.07234	0.216	0.04448	0.008235	0.03746	0.03659	0.01493	0.02279	0.05031	0.05116	0.03463	0.02963	0.0186567	0.0528433	0.0537933	0.04922	0.0315633	0.0556933	0.05822	0.0950867	0.03458	0.05737	0.01149	0.0267833	0.06428	0.01688	0.03268	0.03138	0.04746
14.04	0.01871	0.005266	0.00974733	0.03853	0.08256	0.08695	0.1132	0.04821	0.06619	0.07202	0.2188	0.04376	0.008086	0.0369	0.03604	0.01455	0.02242	0.04986	0.05065	0.03321	0.02917	0.018234	0.05212	0.05301	0.0474333	0.0310167	0.0553033	0.0577733	0.0950733	0.0340333	0.05599	0.01128	0.0261833	0.06283	0.01657	0.03199	0.03094	0.04757
14.05	0.01824	0.005173	0.00952867	0.03759	0.0815	0.08572	0.1089	0.04733	0.0659	0.07169	0.221	0.04306	0.00794	0.03635	0.0355	0.01418	0.02207	0.04941	0.05014	0.03188	0.02872	0.0178233	0.0514	0.05224	0.0457533	0.03049	0.0549067	0.0573233	0.09492	0.0335	0.05465	0.01107	0.0255967	0.06141	0.01627	0.0313167	0.0305	0.04768
14.06	0.01779	0.005082	0.009318	0.03668	0.08046	0.08449	0.1048	0.04647	0.06562	0.07135	0.2225	0.04237	0.007798	0.03581	0.03497	0.01383	0.02172	0.04897	0.04964	0.03062	0.02828	0.0174253	0.0506933	0.0514767	0.0441533	0.02997	0.05452	0.0568767	0.09458	0.0329767	0.05336	0.01086	0.0250267	0.06005	0.01597	0.0306633	0.03007	0.04778
14.07	0.01736	0.004994	0.009116	0.03581	0.07942	0.08328	0.1009	0.04564	0.06533	0.07101	0.2234	0.04169	0.00766	0.03528	0.03445	0.01348	0.02139	0.04852	0.04915	0.02943	0.02785	0.0170433	0.0499933	0.0507267	0.04262	0.0294733	0.0541233	0.0564367	0.0940867	0.0324633	0.05211	0.01067	0.0244833	0.05872	0.01568	0.0300267	0.02965	0.04788
14.08	0.01694	0.004908	0.00891867	0.03496	0.0784	0.08207	0.09711	0.04483	0.06503	0.07066	0.2237	0.04103	0.007524	0.03477	0.03394	0.01315	0.02106	0.04808	0.04865	0.0283	0.02744	0.0166693	0.0493133	0.0499833	0.0411367	0.0289833	0.05373	0.0559867	0.0934333	0.03197	0.0509	0.01047	0.0239467	0.05743	0.0154	0.02941	0.02923	0.04797
14.09	0.01654	0.004823	0.00872867	0.03414	0.07738	0.08089	0.09353	0.04404	0.06474	0.0703	0.2232	0.04039	0.007392	0.03426	0.03344	0.01283	0.02074	0.04764	0.04817	0.02723	0.02703	0.016308	0.0486333	0.0492567	0.03973	0.0285067	0.05334	0.0555467	0.0925533	0.0314833	0.04973	0.01028	0.02343	0.05618	0.01512	0.0288067	0.02882	0.04806
14.1	0.01615	0.00474	0.00854333	0.03335	0.07636	0.07971	0.09011	0.04328	0.06444	0.06994	0.2221	0.03976	0.007263	0.03376	0.03295	0.01252	0.02043	0.04721	0.04768	0.02622	0.02663	0.0159587	0.04796	0.0485367	0.0383833	0.0280467	0.0529533	0.0551	0.0915133	0.0310067	0.04859	0.0101	0.02293	0.05496	0.01485	0.02822	0.02841	0.04815
14.11	0.01577	0.00466	0.00836333	0.03259	0.07536	0.07855	0.08686	0.04253	0.06413	0.06958	0.2204	0.03914	0.007137	0.03327	0.03247	0.01222	0.02013	0.04678	0.04721	0.02526	0.02624	0.0156213	0.0473	0.04783	0.0371	0.0275967	0.0525633	0.0546667	0.0903067	0.03054	0.04749	0.009918	0.022442	0.05378	0.01459	0.0276533	0.02801	0.04823
14.12	0.01541	0.004581	0.00819067	0.03185	0.07437	0.0774	0.08375	0.04181	0.06382	0.0692	0.218	0.03854	0.007014	0.03279	0.032	0.01193	0.01983	0.04635	0.04673	0.02434	0.02586	0.0152927	0.04665	0.0471333	0.03587	0.0271567	0.0521733	0.05422	0.0888933	0.0300867	0.04643	0.009742	0.0219713	0.05264	0.01433	0.0271	0.02762	0.0483
14.13	0.01506	0.004503	0.008022	0.03113	0.07338	0.07627	0.08079	0.0411	0.06351	0.06883	0.215	0.03795	0.006893	0.03231	0.03154	0.01165	0.01954	0.04592	0.04626	0.02348	0.02549	0.014972	0.046	0.04645	0.0346967	0.0267267	0.0517833	0.0537833	0.08732	0.0296433	0.0454	0.009571	0.021514	0.05152	0.01408	0.02656	0.02724	0.04837
14.14	0.01472	0.004428	0.00785867	0.03044	0.07241	0.07515	0.07796	0.04041	0.06319	0.06845	0.2115	0.03738	0.006776	0.03185	0.03109	0.01138	0.01926	0.0455	0.0458	0.02265	0.02513	0.014664	0.04537	0.0457767	0.0335733	0.02631	0.0513967	0.05335	0.0856	0.0292133	0.0444	0.009403	0.0210687	0.05044	0.01384	0.02604	0.02686	0.04844
14.15	0.01439	0.004354	0.00769933	0.02976	0.07144	0.07405	0.07526	0.03975	0.06287	0.06806	0.2075	0.03682	0.006661	0.0314	0.03065	0.01112	0.01899	0.04508	0.04534	0.02186	0.02478	0.0143607	0.0447467	0.0451167	0.0325	0.02591	0.05101	0.0529133	0.08374	0.0287933	0.04343	0.00924	0.0206367	0.04939	0.0136	0.02553	0.02648	0.0485
14.16	0.01407	0.004281	0.007544	0.02911	0.07049	0.07296	0.07268	0.0391	0.06255	0.06767	0.2031	0.03627	0.006548	0.03095	0.03021	0.01086	0.01872	0.04466	0.04488	0.02112	0.02443	0.0140687	0.04413	0.04446	0.0314667	0.0255133	0.0506233	0.0524767	0.08178	0.0283767	0.04249	0.00908	0.0202167	0.04837	0.01337	0.0250367	0.02611	0.04855
14.17	0.01376	0.00421	0.00739333	0.02848	0.06954	0.07189	0.07022	0.03846	0.06222	0.06727	0.1983	0.03573	0.006439	0.03051	0.02979	0.01062	0.01847	0.04424	0.04443	0.0204	0.0241	0.013786	0.04352	0.0438233	0.0304867	0.0251333	0.0502333	0.0520433	0.0797	0.0279767	0.04157	0.008924	0.019806	0.04738	0.01314	0.0245533	0.02575	0.0486
14.18	0.01346	0.004141	0.00724733	0.02787	0.06861	0.07083	0.06786	0.03785	0.06189	0.06687	0.1932	0.03521	0.006331	0.03008	0.02937	0.01038	0.01821	0.04383	0.04399	0.01972	0.02377	0.0135107	0.0429233	0.04319	0.02954	0.0247567	0.04985	0.0516167	0.0775467	0.0275833	0.04069	0.008771	0.0194107	0.04642	0.01292	0.0240867	0.0254	0.04865
14.19	0.01317	0.004073	0.00710533	0.02728	0.06769	0.06979	0.06561	0.03725	0.06156	0.06647	0.1879	0.0347	0.006226	0.02966	0.02896	0.01014	0.01797	0.04342	0.04355	0.01907	0.02345	0.013244	0.0423367	0.04257	0.02863	0.0243967	0.0494667	0.05119	0.0753467	0.0272	0.03983	0.008622	0.0190247	0.04548	0.0127	0.0236267	0.02505	0.04869
14.2	0.01289	0.004006	0.00696733	0.0267	0.06677	0.06876	0.06346	0.03667	0.06123	0.06606	0.1824	0.0342	0.006123	0.02924	0.02856	0.009919	0.01773	0.04302	0.04311	0.01845	0.02314	0.012982	0.04175	0.04196	0.027766	0.0240433	0.04909	0.05076	0.0731	0.0268267	0.039	0.008476	0.0186507	0.04457	0.01249	0.0231833	0.0247	0.04872
14.21	0.01261	0.003941	0.00683067	0.02614	0.06587	0.06775	0.06141	0.0361	0.06089	0.06565	0.1767	0.03371	0.006023	0.02884	0.02817	0.009701	0.0175	0.04261	0.04268	0.01786	0.02283	0.0127287	0.0411833	0.0413633	0.0269373	0.0237	0.0487033	0.0503367	0.0708067	0.0264567	0.03819	0.008333	0.0182853	0.04368	0.01228	0.0227467	0.02437	0.04875
14.22	0.01235	0.003877	0.00670133	0.0256	0.06498	0.06675	0.05944	0.03555	0.06055	0.06524	0.171	0.03324	0.005924	0.02844	0.02778	0.009489	0.01727	0.04222	0.04225	0.01729	0.02254	0.0124827	0.04062	0.04077	0.0261393	0.0233633	0.04833	0.0499133	0.0685267	0.0261067	0.0374	0.008194	0.0179293	0.04282	0.01208	0.0223267	0.02403	0.04878
14.23	0.01209	0.003814	0.00657267	0.02508	0.0641	0.06576	0.05756	0.03502	0.06021	0.06482	0.1653	0.03277	0.005828	0.02804	0.0274	0.009284	0.01705	0.04182	0.04182	0.01675	0.02225	0.0122453	0.04006	0.0401867	0.025376	0.02304	0.04795	0.0494867	0.0662667	0.0257567	0.03664	0.008058	0.0175853	0.04198	0.01188	0.0219133	0.02371	0.0488
14.24	0.01184	0.003753	0.00644867	0.02457	0.06323	0.06479	0.05575	0.0345	0.05987	0.0644	0.1596	0.03232	0.005733	0.02766	0.02703	0.009084	0.01683	0.04143	0.04141	0.01623	0.02196	0.012012	0.0395167	0.0396167	0.0246393	0.02272	0.0475767	0.0490733	0.06402	0.0254133	0.03589	0.007924	0.017246	0.04117	0.01169	0.0215167	0.02339	0.04881
14.25	0.0116	0.003692	0.006328	0.02407	0.06237	0.06384	0.05403	0.03399	0.05952	0.06398	0.1539	0.03188	0.005641	0.02728	0.02667	0.008891	0.01663	0.04104	0.04099	0.01574	0.02169	0.011784	0.0389767	0.03906	0.0239373	0.0224167	0.0472	0.0486533	0.0617933	0.0250867	0.03517	0.007794	0.0169193	0.04038	0.0115	0.0211267	0.02307	0.04882
14.26	0.01137	0.003634	0.00621267	0.02359	0.06152	0.0629	0.05237	0.0335	0.05917	0.06356	0.1483	0.03145	0.005551	0.02691	0.02631	0.008703	0.01642	0.04065	0.04058	0.01526	0.02142	0.011564	0.0384467	0.0385067	0.0232587	0.0221133	0.0468233	0.04824	0.0596067	0.0247633	0.03447	0.007666	0.0166007	0.0396	0.01132	0.0207467	0.02276	0.04883
14.27	0.01114	0.003576	0.00609733	0.02312	0.06068	0.06198	0.05079	0.03302	0.05882	0.06313	0.1428	0.03103	0.005462	0.02654	0.02596	0.00852	0.01622	0.04027	0.04018	0.0148	0.02116	0.011348	0.03792	0.0379667	0.02261	0.02182	0.0464533	0.04783	0.0574667	0.02445	0.03379	0.007541	0.0162907	0.03885	0.01114	0.0203767	0.02246	0.04883
14.28	0.01092	0.003519	0.005986	0.02267	0.05985	0.06107	0.04927	0.03256	0.05847	0.0627	0.1374	0.03062	0.005375	0.02618	0.02562	0.008342	0.01603	0.03989	0.03978	0.01437	0.0209	0.01114	0.0374033	0.0374367	0.0219847	0.02154	0.0460833	0.04742	0.05538	0.02414	0.03313	0.007419	0.0159893	0.03812	0.01096	0.0200133	0.02216	0.04882
14.29	0.0107	0.003463	0.00587533	0.02223	0.05904	0.06017	0.04781	0.03211	0.05811	0.06227	0.1322	0.03022	0.005291	0.02583	0.02528	0.008169	0.01584	0.03951	0.03938	0.01395	0.02066	0.0109373	0.0369	0.03691	0.0213827	0.0212633	0.04571	0.04701	0.0533667	0.0238467	0.03248	0.0073	0.0156933	0.03741	0.01079	0.0196633	0.02187	0.04881
14.3	0.01049	0.003409	0.00576933	0.0218	0.05823	0.05929	0.04641	0.03167	0.05776	0.06184	0.1271	0.02983	0.005207	0.02549	0.02495	0.008001	0.01566	0.03914	0.03899	0.01354	0.02042	0.010738	0.0364033	0.0363967	0.020804	0.0209967	0.0453467	0.0466067	0.0513933	0.0235567	0.03186	0.007182	0.015408	0.03671	0.01062	0.0193167	0.02158	0.0488
14.31	0.01029	0.003355	0.00566667	0.02138	0.05744	0.05842	0.04507	0.03124	0.0574	0.06141	0.1222	0.02945	0.005126	0.02515	0.02462	0.007838	0.01548	0.03877	0.0386	0.01315	0.02018	0.010544	0.0359133	0.0358867	0.0202487	0.0207333	0.04498	0.0462033	0.0495	0.02327	0.03125	0.007068	0.0151287	0.03603	0.01045	0.0189767	0.0213	0.04878
14.32	0.01009	0.003303	0.00556533	0.02097	0.05666	0.05757	0.04378	0.03083	0.05704	0.06097	0.1174	0.02908	0.005046	0.02481	0.0243	0.007679	0.01531	0.0384	0.03822	0.01278	0.01995	0.010354	0.0354267	0.03539	0.0197127	0.0204833	0.0446133	0.0458033	0.0476533	0.0229933	0.03065	0.006955	0.0148533	0.03538	0.01029	0.0186533	0.02102	0.04875
14.33	0.009899	0.003251	0.005467	0.02058	0.05589	0.05673	0.04254	0.03042	0.05668	0.06054	0.1129	0.02872	0.004968	0.02448	0.02399	0.007524	0.01514	0.03804	0.03784	0.01242	0.01973	0.010172	0.03495	0.0349033	0.019196	0.0202333	0.0442533	0.0454067	0.0459133	0.0227267	0.03008	0.006845	0.01459	0.03473	0.01013	0.01833	0.02075	0.04872
14.34	0.009711	0.003201	0.005371	0.02019	0.05512	0.05591	0.04135	0.03003	0.05632	0.0601	0.1084	0.02837	0.004891	0.02416	0.02368	0.007373	0.01498	0.03768	0.03746	0.01208	0.01951	0.00999067	0.03448	0.0344233	0.0186987	0.0199967	0.0438933	0.0450067	0.0441867	0.0224633	0.02951	0.006738	0.0143287	0.03411	0.009972	0.018018	0.02048	0.04868
14.35	0.009529	0.003151	0.005277	0.01982	0.05437	0.0551	0.0402	0.02966	0.05596	0.05966	0.1042	0.02803	0.004816	0.02384	0.02338	0.007227	0.01482	0.03732	0.03709	0.01175	0.0193	0.00981733	0.0340167	0.0339533	0.018218	0.0197667	0.0435333	0.0446133	0.0425667	0.02221	0.02897	0.006632	0.014078	0.0335	0.00982	0.0177133	0.02022	0.04864
14.36	0.009352	0.003103	0.005186	0.01945	0.05363	0.0543	0.0391	0.02929	0.0556	0.05922	0.1001	0.02769	0.004742	0.02353	0.02308	0.007084	0.01467	0.03697	0.03673	0.01143	0.0191	0.00964467	0.0335633	0.0334867	0.017756	0.0195433	0.04318	0.0442267	0.0409867	0.0219633	0.02843	0.006529	0.0138293	0.0329	0.00967	0.0174133	0.01997	0.0486
14.37	0.009179	0.003055	0.00509633	0.0191	0.0529	0.05351	0.03804	0.02893	0.05523	0.05878	0.09625	0.02737	0.00467	0.02323	0.02279	0.006945	0.01452	0.03662	0.03636	0.01112	0.0189	0.00948	0.03312	0.03303	0.01731	0.0193233	0.0428233	0.0438333	0.0394967	0.0217233	0.02791	0.006427	0.013588	0.03232	0.009524	0.0171227	0.01972	0.04855
14.38	0.009011	0.003008	0.005009	0.01875	0.05218	0.05274	0.03702	0.02859	0.05487	0.05835	0.09252	0.02706	0.004599	0.02293	0.0225	0.006809	0.01438	0.03627	0.03601	0.01083	0.01871	0.009316	0.03268	0.03258	0.0168793	0.0191167	0.04247	0.0434567	0.03806	0.0214933	0.02741	0.006328	0.0133553	0.03175	0.009381	0.0168373	0.01948	0.04849
14.39	0.008847	0.002962	0.00492367	0.01842	0.05148	0.05198	0.03604	0.02825	0.0545	0.05791	0.08895	0.02675	0.004529	0.02263	0.02222	0.006677	0.01423	0.03593	0.03565	0.01054	0.01852	0.00915933	0.0322467	0.03214	0.0164647	0.0189033	0.04212	0.04307	0.0366767	0.0212633	0.02692	0.006231	0.0131273	0.0312	0.00924	0.01656	0.01924	0.04843
14.4	0.008687	0.002917	0.00484033	0.01809	0.05078	0.05124	0.03509	0.02793	0.05414	0.05747	0.08554	0.02646	0.004461	0.02234	0.02194	0.006549	0.0141	0.03559	0.0353	0.01026	0.01834	0.009004	0.03182	0.0317067	0.0160627	0.01871	0.0417733	0.04269	0.0353533	0.0210467	0.02643	0.006135	0.0129	0.03066	0.009102	0.016288	0.019	0.04837
14.41	0.008531	0.002872	0.00475833	0.01777	0.05009	0.05051	0.03418	0.02761	0.05377	0.05703	0.08228	0.02617	0.004394	0.02205	0.02167	0.006423	0.01397	0.03525	0.03496	0.009998	0.01816	0.00885267	0.0313967	0.0312833	0.0156753	0.0185167	0.0414233	0.0423167	0.034092	0.02083	0.02597	0.006042	0.0126847	0.03014	0.008968	0.0160253	0.01877	0.0483
14.42	0.00838	0.002829	0.00467933	0.01745	0.04941	0.04979	0.0333	0.02731	0.0534	0.05659	0.07917	0.02589	0.004328	0.02177	0.0214	0.006301	0.01384	0.03491	0.03462	0.009741	0.01799	0.008702	0.0309833	0.0308633	0.0153007	0.01833	0.0410733	0.0419433	0.032884	0.0206233	0.02551	0.00595	0.01247	0.02963	0.008835	0.0157667	0.01855	0.04823
14.43	0.008232	0.002786	0.00460133	0.01715	0.04874	0.04908	0.03246	0.02701	0.05303	0.05615	0.07619	0.02562	0.004264	0.0215	0.02114	0.006182	0.01371	0.03458	0.03428	0.009493	0.01783	0.00855933	0.03058	0.0304533	0.0149413	0.0181433	0.04073	0.04157	0.0317253	0.0204267	0.02506	0.00586	0.01226	0.02912	0.008706	0.0155107	0.01833	0.04815
14.44	0.008088	0.002744	0.00452533	0.01685	0.04809	0.04838	0.03164	0.02673	0.05267	0.05571	0.07335	0.02536	0.0042	0.02122	0.02088	0.006065	0.01359	0.03426	0.03395	0.009254	0.01767	0.00841667	0.0301767	0.0300467	0.01459	0.01797	0.0403967	0.0412033	0.0306193	0.0202333	0.02463	0.005772	0.012058	0.02864	0.008579	0.015266	0.01812	0.04806
14.45	0.007947	0.002702	0.00445033	0.01656	0.04744	0.0477	0.03085	0.02645	0.0523	0.05527	0.07064	0.02511	0.004138	0.02096	0.02063	0.005952	0.01348	0.03393	0.03362	0.009023	0.01751	0.00827867	0.0297867	0.0296533	0.0142513	0.0178033	0.0400533	0.0408367	0.029562	0.0200433	0.0242	0.005685	0.0118567	0.02816	0.008454	0.0150227	0.01791	0.04798
14.46	0.00781	0.002662	0.004378	0.01628	0.0468	0.04703	0.03009	0.02619	0.05193	0.05484	0.06806	0.02486	0.004077	0.02069	0.02038	0.005841	0.01337	0.03361	0.03329	0.008799	0.01737	0.00814467	0.0293933	0.0292633	0.013924	0.0176433	0.0397167	0.0404733	0.0285527	0.0198667	0.02379	0.0056	0.0116633	0.02769	0.008332	0.0147847	0.0177	0.04788
14.47	0.007676	0.002622	0.00430667	0.01601	0.04617	0.04637	0.02935	0.02593	0.05156	0.0544	0.06559	0.02462	0.004017	0.02043	0.02014	0.005733	0.01326	0.03329	0.03297	0.008583	0.01722	0.00801467	0.02901	0.0288833	0.0136053	0.0174833	0.03938	0.0401133	0.0275853	0.0196867	0.02339	0.005517	0.0114747	0.02724	0.008212	0.0145547	0.0175	0.04779
14.48	0.007545	0.002582	0.00423633	0.01574	0.04555	0.04572	0.02864	0.02568	0.0512	0.05397	0.06323	0.02439	0.003958	0.02018	0.01989	0.005627	0.01315	0.03298	0.03265	0.008374	0.01708	0.00788533	0.0286367	0.0285	0.013298	0.0173267	0.0390533	0.0397567	0.0266593	0.0195167	0.02299	0.005435	0.0112867	0.02679	0.008094	0.014326	0.0173	0.04769
14.49	0.007418	0.002544	0.00416867	0.01548	0.04494	0.04508	0.02796	0.02544	0.05083	0.05353	0.06098	0.02417	0.003901	0.01993	0.01966	0.005524	0.01305	0.03266	0.03234	0.008171	0.01695	0.00776067	0.0282667	0.0281333	0.0130027	0.01718	0.0387167	0.0394033	0.025774	0.0193567	0.02261	0.005355	0.0111067	0.02636	0.007979	0.014106	0.01711	0.04758
14.5	0.007293	0.002506	0.00410167	0.01522	0.04434	0.04445	0.0273	0.02521	0.05046	0.0531	0.05883	0.02396	0.003844	0.01968	0.01942	0.005424	0.01295	0.03235	0.03203	0.007976	0.01682	0.007636	0.0279	0.0277633	0.012716	0.0170367	0.0383867	0.0390533	0.0249273	0.0192	0.02223	0.005277	0.010928	0.02593	0.007866	0.0138873	0.01692	0.04747
14.51	0.007172	0.002468	0.004036	0.01497	0.04375	0.04383	0.02665	0.02499	0.0501	0.05267	0.05678	0.02375	0.003788	0.01944	0.0192	0.005326	0.01286	0.03205	0.03172	0.007786	0.01669	0.00751533	0.0275433	0.02741	0.012434	0.0169033	0.0380667	0.0387033	0.0241173	0.0190433	0.02187	0.005199	0.010756	0.02552	0.007755	0.0136767	0.01674	0.04736
14.52	0.007053	0.002432	0.00397233	0.01472	0.04317	0.04323	0.02604	0.02477	0.04973	0.05224	0.05482	0.02355	0.003734	0.0192	0.01897	0.00523	0.01277	0.03175	0.03141	0.007602	0.01657	0.007396	0.02719	0.0270567	0.0121667	0.01677	0.0377433	0.0383533	0.0233413	0.0188967	0.02151	0.005124	0.010586	0.02511	0.007646	0.0134673	0.01656	0.04724
14.53	0.006937	0.002396	0.00390967	0.01449	0.04259	0.04263	0.02544	0.02457	0.04936	0.05181	0.05295	0.02335	0.00368	0.01897	0.01875	0.005136	0.01268	0.03145	0.03111	0.007424	0.01646	0.00728333	0.0268433	0.02671	0.011904	0.0166433	0.03742	0.03801	0.0225993	0.0187567	0.02116	0.005049	0.0104193	0.02472	0.007539	0.013266	0.01639	0.04712
14.54	0.006824	0.00236	0.003848	0.01425	0.04203	0.04205	0.02486	0.02437	0.049	0.05138	0.05116	0.02317	0.003627	0.01874	0.01853	0.005044	0.0126	0.03115	0.03082	0.007252	0.01635	0.007168	0.0265033	0.02637	0.0116493	0.0165233	0.0371	0.0376733	0.021888	0.0186233	0.02082	0.004976	0.0102573	0.02433	0.007434	0.013066	0.01622	0.04699
14.55	0.006714	0.002325	0.003788	0.01402	0.04147	0.04147	0.02429	0.02418	0.04863	0.05096	0.04946	0.02299	0.003575	0.01851	0.01832	0.004954	0.01251	0.03085	0.03053	0.007085	0.01624	0.00705667	0.0261633	0.0260367	0.0113993	0.0164	0.0367767	0.03734	0.02121	0.01849	0.02048	0.004904	0.010096	0.02395	0.007331	0.0128707	0.01605	0.04686
14.56	0.006605	0.002291	0.003729	0.0138	0.04093	0.04091	0.02375	0.024	0.04827	0.05054	0.04782	0.02282	0.003524	0.01829	0.01811	0.004867	0.01244	0.03056	0.03024	0.006922	0.01614	0.00694933	0.0258367	0.02571	0.0111613	0.0162933	0.0364633	0.0370067	0.0205547	0.0183667	0.02016	0.004834	0.00994267	0.02358	0.00723	0.01268	0.01589	0.04673
14.57	0.0065	0.002257	0.00367133	0.01358	0.04039	0.04035	0.02322	0.02382	0.04791	0.05012	0.04626	0.02265	0.003474	0.01807	0.0179	0.004781	0.01236	0.03027	0.02995	0.006765	0.01605	0.00684267	0.02551	0.0253833	0.0109273	0.01618	0.03615	0.0366733	0.01993	0.01825	0.01984	0.004764	0.00978933	0.02322	0.00713	0.0124933	0.01573	0.04659
14.58	0.006397	0.002223	0.00361433	0.01337	0.03986	0.03981	0.02271	0.02365	0.04755	0.0497	0.04476	0.0225	0.003425	0.01785	0.01769	0.004698	0.01229	0.02999	0.02967	0.006612	0.01595	0.00674	0.0251867	0.0250633	0.010702	0.0160767	0.0358433	0.0363467	0.019328	0.0181333	0.01952	0.004696	0.00963733	0.02286	0.007033	0.0123087	0.01558	0.04645
14.59	0.006296	0.002191	0.00355933	0.01316	0.03933	0.03927	0.02222	0.02349	0.04719	0.04928	0.04333	0.02235	0.003376	0.01764	0.01749	0.004616	0.01222	0.02971	0.02939	0.006464	0.01586	0.00663733	0.02487	0.02475	0.010484	0.0159767	0.0355367	0.03602	0.0187527	0.0180233	0.01922	0.00463	0.00949333	0.02252	0.006937	0.0121313	0.01543	0.04631
14.6	0.006197	0.002158	0.00350433	0.01296	0.03882	0.03874	0.02174	0.02334	0.04683	0.04886	0.04196	0.02221	0.003329	0.01743	0.0173	0.004536	0.01215	0.02943	0.02911	0.00632	0.01578	0.00653933	0.02456	0.0244467	0.0102707	0.01588	0.03523	0.0356933	0.0182	0.0179233	0.01892	0.004564	0.00934933	0.02218	0.006843	0.0119553	0.01529	0.04616
14.61	0.0061	0.002127	0.00345133	0.01276	0.03831	0.03822	0.02127	0.02319	0.04647	0.04845	0.04065	0.02207	0.003282	0.01722	0.0171	0.004457	0.01208	0.02915	0.02884	0.006181	0.0157	0.00644133	0.02425	0.02414	0.0100613	0.0157833	0.0349233	0.0353767	0.0176707	0.0178233	0.01863	0.0045	0.00921	0.02184	0.006751	0.0117807	0.01516	0.04601
14.62	0.006006	0.002095	0.00339867	0.01257	0.03782	0.03772	0.02082	0.02305	0.04611	0.04804	0.03939	0.02194	0.003236	0.01702	0.01691	0.00438	0.01202	0.02888	0.02857	0.006045	0.01563	0.00634733	0.0239533	0.0238467	0.00986	0.0156967	0.0346233	0.03506	0.01716	0.0177333	0.01834	0.004436	0.00907067	0.02152	0.00666	0.0116133	0.01502	0.04586
14.63	0.005913	0.002065	0.00334767	0.01238	0.03733	0.03721	0.02039	0.02291	0.04575	0.04763	0.03819	0.02182	0.00319	0.01682	0.01672	0.004305	0.01196	0.0286	0.0283	0.005913	0.01556	0.00625333	0.0236567	0.02355	0.00966667	0.01561	0.0343167	0.0347433	0.016672	0.0176467	0.01806	0.004374	0.008936	0.0212	0.006571	0.0114473	0.0149	0.0457
14.64	0.005823	0.002034	0.003297	0.01219	0.03684	0.03672	0.01996	0.02279	0.0454	0.04722	0.03703	0.02171	0.003146	0.01662	0.01654	0.004232	0.0119	0.02834	0.02804	0.005785	0.01549	0.00616067	0.02336	0.0232667	0.00947467	0.01553	0.0340267	0.0344333	0.0162	0.0175633	0.01779	0.004313	0.00880533	0.02089	0.006483	0.0112853	0.01477	0.04554
14.65	0.005734	0.002004	0.00324733	0.01201	0.03637	0.03624	0.01955	0.02267	0.04504	0.04682	0.03593	0.0216	0.003102	0.01643	0.01635	0.00416	0.01184	0.02807	0.02778	0.005661	0.01543	0.00607133	0.0230767	0.02298	0.00929	0.01545	0.0337267	0.0341267	0.0157507	0.0174867	0.01752	0.004252	0.00867467	0.02058	0.006397	0.0111247	0.01465	0.04538
14.66	0.005648	0.001975	0.00319933	0.01183	0.0359	0.03576	0.01915	0.02255	0.04469	0.04642	0.03486	0.0215	0.003059	0.01624	0.01617	0.00409	0.01179	0.02781	0.02752	0.005539	0.01537	0.00598267	0.0227933	0.0227	0.00911	0.0153767	0.0334367	0.03382	0.0153127	0.0174133	0.01726	0.004193	0.00854867	0.02028	0.006313	0.0109687	0.01454	0.04522
14.67	0.005563	0.001946	0.00315167	0.01165	0.03544	0.0353	0.01876	0.02244	0.04434	0.04602	0.03384	0.02141	0.003016	0.01605	0.016	0.004021	0.01173	0.02755	0.02727	0.005422	0.01531	0.005894	0.0225133	0.0224333	0.008934	0.0153	0.0331467	0.03352	0.0148947	0.0173433	0.017	0.004135	0.00842333	0.01999	0.006229	0.010816	0.01443	0.04505
14.68	0.00548	0.001917	0.00310467	0.01148	0.03498	0.03484	0.01838	0.02234	0.04399	0.04562	0.03286	0.02132	0.002975	0.01586	0.01582	0.003953	0.01168	0.02729	0.02702	0.005307	0.01526	0.00581	0.0222333	0.02216	0.008762	0.0152333	0.0328567	0.03322	0.0144913	0.01728	0.01675	0.004078	0.008302	0.01971	0.006148	0.0106687	0.01433	0.04488
14.69	0.005399	0.001889	0.003059	0.01132	0.03454	0.03438	0.01802	0.02224	0.04364	0.04523	0.03192	0.02124	0.002934	0.01568	0.01565	0.003887	0.01163	0.02703	0.02677	0.005196	0.01522	0.00572933	0.0219667	0.0218933	0.008598	0.0151667	0.0325667	0.0329233	0.014104	0.0172267	0.01651	0.004022	0.00818467	0.01942	0.006067	0.010518	0.01423	0.0447
14.7	0.005319	0.001862	0.00301433	0.01115	0.0341	0.03394	0.01766	0.02215	0.04329	0.04484	0.03102	0.02117	0.002893	0.0155	0.01548	0.003822	0.01158	0.02678	0.02652	0.005087	0.01517	0.00564533	0.0217	0.0216333	0.00843467	0.0151033	0.0322833	0.0326267	0.0137313	0.01717	0.01627	0.003966	0.00806733	0.01915	0.005988	0.0103753	0.01413	0.04453
14.71	0.005241	0.001834	0.00296967	0.01099	0.03366	0.0335	0.01731	0.02206	0.04295	0.04445	0.03015	0.0211	0.002853	0.01532	0.01531	0.003759	0.01153	0.02653	0.02628	0.004981	0.01513	0.00556533	0.0214333	0.0213733	0.008276	0.01504	0.0320033	0.0323367	0.0133707	0.01712	0.01603	0.003912	0.00795133	0.01888	0.005911	0.010234	0.01404	0.04435
14.72	0.005165	0.001807	0.00292633	0.01083	0.03324	0.03307	0.01698	0.02198	0.04261	0.04406	0.02931	0.02104	0.002814	0.01515	0.01515	0.003696	0.01149	0.02628	0.02604	0.004878	0.0151	0.005486	0.02118	0.0211233	0.008124	0.0149867	0.0317233	0.0320467	0.013022	0.01708	0.0158	0.003859	0.00783933	0.01862	0.005835	0.0100967	0.01396	0.04417
14.73	0.00509	0.001781	0.002884	0.01068	0.03282	0.03265	0.01665	0.0219	0.04226	0.04368	0.02851	0.02099	0.002776	0.01498	0.01499	0.003635	0.01144	0.02604	0.0258	0.004778	0.01507	0.00541067	0.0209267	0.0208767	0.00797333	0.0149267	0.0314467	0.03176	0.0126887	0.0170433	0.01558	0.003806	0.00773067	0.01836	0.005759	0.00995933	0.01388	0.04399
14.74	0.005017	0.001755	0.00284233	0.01053	0.03241	0.03224	0.01633	0.02183	0.04192	0.0433	0.02774	0.02094	0.002738	0.01481	0.01483	0.003576	0.0114	0.0258	0.02557	0.004681	0.01504	0.00533533	0.0206767	0.0206333	0.00782733	0.0148767	0.0311733	0.03148	0.0123673	0.0170067	0.01535	0.003754	0.00761933	0.0181	0.005686	0.009824	0.0138	0.0438
14.75	0.004945	0.001729	0.002801	0.01038	0.032	0.03183	0.01602	0.02176	0.04159	0.04292	0.02699	0.0209	0.0027	0.01464	0.01467	0.003517	0.01135	0.02556	0.02534	0.004586	0.01501	0.00526	0.0204267	0.02039	0.00768467	0.01482	0.0309033	0.0312	0.012054	0.0169733	0.01514	0.003703	0.00751533	0.01785	0.005613	0.009692	0.01372	0.04361
14.76	0.004874	0.001704	0.00276067	0.01023	0.0316	0.03143	0.01572	0.02169	0.04125	0.04254	0.02627	0.02086	0.002664	0.01447	0.01451	0.003459	0.01131	0.02532	0.02511	0.004493	0.01498	0.005186	0.02018	0.02015	0.007546	0.01477	0.03063	0.03092	0.011752	0.01694	0.01492	0.003653	0.00740867	0.01761	0.005542	0.00956467	0.01365	0.04342
14.77	0.004805	0.001678	0.00272033	0.01009	0.0312	0.03103	0.01543	0.02163	0.04091	0.04217	0.02558	0.02083	0.002627	0.01431	0.01436	0.003403	0.01126	0.02508	0.02488	0.004402	0.01496	0.00511467	0.01994	0.0199167	0.007412	0.0147167	0.0303567	0.0306433	0.0114613	0.0169167	0.01472	0.003604	0.00730933	0.01737	0.005471	0.00943733	0.01359	0.04323
14.78	0.004738	0.001654	0.002682	0.009953	0.03082	0.03065	0.01514	0.02157	0.04058	0.0418	0.02492	0.0208	0.002592	0.01415	0.01421	0.003348	0.01122	0.02485	0.02466	0.004314	0.01494	0.00504567	0.0197067	0.01969	0.00727867	0.01467	0.0300933	0.0303733	0.0111827	0.0168933	0.01451	0.003555	0.00720667	0.01714	0.005402	0.00931467	0.01352	0.04304
14.79	0.004671	0.001629	0.002643	0.009816	0.03043	0.03026	0.01486	0.02151	0.04025	0.04143	0.02427	0.02077	0.002557	0.01399	0.01406	0.003294	0.01117	0.02462	0.02443	0.004228	0.01492	0.00497667	0.01947	0.01946	0.00714933	0.0146167	0.02983	0.0300967	0.0109087	0.01687	0.01431	0.003508	0.00710867	0.0169	0.005334	0.00918933	0.01346	0.04285
14.8	0.004606	0.001605	0.00260533	0.009682	0.03006	0.02989	0.01459	0.02145	0.03992	0.04107	0.02366	0.02075	0.002522	0.01384	0.01392	0.00324	0.01113	0.02439	0.02421	0.004145	0.0149	0.00490867	0.0192467	0.0192433	0.00702333	0.01457	0.0295667	0.02983	0.01065	0.01685	0.01411	0.003461	0.00701067	0.01668	0.005268	0.009072	0.01341	0.04265
14.81	0.004543	0.001582	0.002569	0.00955	0.02969	0.02952	0.01432	0.02139	0.03959	0.04071	0.02306	0.02074	0.002488	0.01368	0.01377	0.003188	0.01108	0.02417	0.024	0.004063	0.01489	0.004842	0.0190167	0.01902	0.00689867	0.0145167	0.02931	0.02957	0.0103953	0.01684	0.01392	0.003414	0.006916	0.01646	0.005202	0.00895467	0.01335	0.04245
14.82	0.00448	0.001558	0.002532	0.009421	0.02932	0.02916	0.01407	0.02134	0.03927	0.04035	0.02248	0.02072	0.002454	0.01353	0.01363	0.003137	0.01103	0.02394	0.02378	0.003983	0.01487	0.00477633	0.0187933	0.0188067	0.00678133	0.0144667	0.02905	0.0293033	0.0101487	0.01682	0.01373	0.003369	0.00682267	0.01624	0.005137	0.008838	0.0133	0.04225
14.83	0.004419	0.001535	0.00249633	0.009295	0.02896	0.0288	0.01382	0.02128	0.03894	0.04	0.02193	0.02071	0.002421	0.01338	0.01349	0.003087	0.01099	0.02372	0.02357	0.003905	0.01485	0.00471233	0.0185733	0.0185933	0.00666467	0.01442	0.0287933	0.0290467	0.00991333	0.0168033	0.01355	0.003324	0.00673267	0.01603	0.005073	0.00872533	0.01325	0.04205
14.84	0.004358	0.001512	0.00246067	0.00917	0.02861	0.02845	0.01357	0.02123	0.03862	0.03964	0.02139	0.02071	0.002389	0.01324	0.01335	0.003038	0.01094	0.0235	0.02336	0.003829	0.01484	0.00464933	0.0183633	0.0183833	0.00654867	0.01437	0.02854	0.0287867	0.00968267	0.0167967	0.01336	0.00328	0.00664	0.01582	0.005011	0.008614	0.0132	0.04185
14.85	0.004299	0.00149	0.00242633	0.009049	0.02826	0.0281	0.01333	0.02118	0.0383	0.03929	0.02087	0.0207	0.002356	0.01309	0.01321	0.002989	0.01088	0.02328	0.02315	0.003755	0.01482	0.004587	0.0181467	0.0181733	0.006436	0.0143133	0.0282867	0.02853	0.00946	0.01678	0.01319	0.003236	0.006554	0.01561	0.004949	0.00850267	0.01316	0.04165
14.86	0.004241	0.001468	0.00239233	0.008929	0.02792	0.02776	0.0131	0.02112	0.03798	0.03895	0.02037	0.0207	0.002325	0.01295	0.01308	0.002942	0.01083	0.02307	0.02295	0.003683	0.01481	0.00452633	0.01794	0.0179733	0.006328	0.01426	0.02804	0.0282833	0.00924533	0.0167733	0.01301	0.003194	0.006466	0.01541	0.004888	0.00839533	0.01312	0.04144
14.87	0.004185	0.001446	0.002359	0.008812	0.02758	0.02743	0.01287	0.02106	0.03767	0.0386	0.01988	0.0207	0.002294	0.01281	0.01295	0.002895	0.01078	0.02286	0.02275	0.003612	0.01479	0.00446667	0.0177333	0.0177767	0.00622	0.0142067	0.0277967	0.0280333	0.00903467	0.01676	0.01284	0.003151	0.00638067	0.01521	0.004828	0.00828867	0.01308	0.04124
14.88	0.004129	0.001424	0.00232567	0.008697	0.02725	0.0271	0.01265	0.02101	0.03735	0.03826	0.01941	0.0207	0.002263	0.01267	0.01282	0.002849	0.01072	0.02265	0.02255	0.003543	0.01478	0.00440767	0.01753	0.01758	0.006116	0.01415	0.02755	0.0277867	0.008832	0.0167533	0.01267	0.00311	0.00629667	0.01502	0.004769	0.008186	0.01305	0.04103
14.89	0.004074	0.001403	0.00229333	0.008584	0.02692	0.02677	0.01244	0.02095	0.03704	0.03792	0.01896	0.0207	0.002232	0.01253	0.01269	0.002804	0.01066	0.02244	0.02235	0.003475	0.01476	0.00434933	0.0173267	0.0173833	0.006016	0.01409	0.0273067	0.02754	0.00863667	0.01674	0.0125	0.003069	0.00621267	0.01483	0.004711	0.008084	0.01301	0.04082
14.9	0.00402	0.001382	0.00226133	0.008473	0.0266	0.02645	0.01222	0.02089	0.03673	0.03759	0.01852	0.02071	0.002203	0.01239	0.01256	0.00276	0.0106	0.02223	0.02215	0.003409	0.01474	0.004293	0.0171267	0.01719	0.00591333	0.01403	0.0270633	0.0272967	0.008446	0.01673	0.01234	0.003029	0.00613267	0.01464	0.004654	0.00798267	0.01299	0.04061
14.91	0.003967	0.001361	0.00222967	0.008364	0.02628	0.02614	0.01202	0.02083	0.03643	0.03726	0.0181	0.02072	0.002173	0.01226	0.01243	0.002717	0.01054	0.02203	0.02196	0.003345	0.01473	0.00423667	0.0169333	0.017	0.005818	0.01397	0.02683	0.02706	0.00826333	0.0167267	0.01218	0.002989	0.00605267	0.01446	0.004598	0.00788533	0.01296	0.0404
14.92	0.003915	0.001341	0.002199	0.008257	0.02597	0.02583	0.01182	0.02076	0.03612	0.03693	0.01769	0.02073	0.002144	0.01213	0.01231	0.002674	0.01047	0.02182	0.02176	0.003282	0.01471	0.00418167	0.0167433	0.0168167	0.00572267	0.0139	0.0265867	0.0268167	0.00808467	0.0167167	0.01203	0.00295	0.00597667	0.01427	0.004543	0.00778533	0.01294	0.04019
14.93	0.003864	0.00132	0.002168	0.008152	0.02566	0.02553	0.01162	0.02069	0.03582	0.0366	0.01729	0.02074	0.002115	0.012	0.01219	0.002632	0.01041	0.02162	0.02157	0.00322	0.01468	0.00412733	0.0165533	0.0166367	0.005628	0.0138367	0.0263533	0.02658	0.00791	0.0167	0.01187	0.002912	0.005898	0.0141	0.004488	0.007692	0.01292	0.03998
14.94	0.003814	0.0013	0.002138	0.008049	0.02535	0.02523	0.01143	0.02062	0.03552	0.03628	0.0169	0.02075	0.002087	0.01187	0.01207	0.002591	0.01034	0.02142	0.02139	0.00316	0.01466	0.00407433	0.0163633	0.0164567	0.00553733	0.0137667	0.02612	0.0263533	0.00774	0.01669	0.01172	0.002874	0.00582267	0.01392	0.004435	0.00759667	0.01291	0.03977
14.95	0.003765	0.001281	0.002109	0.007947	0.02505	0.02493	0.01124	0.02055	0.03522	0.03595	0.01653	0.02076	0.002059	0.01174	0.01195	0.002551	0.01027	0.02123	0.0212	0.003101	0.01464	0.00402167	0.0161767	0.0162767	0.00544733	0.0136967	0.0258933	0.0261167	0.00757733	0.01668	0.01157	0.002836	0.00574733	0.01375	0.004382	0.00750467	0.0129	0.03956
14.96	0.003717	0.001261	0.00207967	0.007848	0.02476	0.02464	0.01106	0.02047	0.03492	0.03564	0.01617	0.02078	0.002032	0.01162	0.01183	0.002511	0.01019	0.02103	0.02102	0.003043	0.01461	0.00397067	0.016	0.0161	0.00536067	0.0136167	0.02566	0.0258933	0.00741867	0.0166667	0.01143	0.0028	0.00567667	0.01358	0.00433	0.00741333	0.01289	0.03934
14.97	0.00367	0.001242	0.00205133	0.00775	0.02447	0.02436	0.01088	0.02039	0.03463	0.03532	0.01582	0.02079	0.002005	0.01149	0.01171	0.002472	0.01011	0.02084	0.02083	0.002987	0.01458	0.00392	0.0158167	0.0159267	0.00527467	0.0135367	0.0254367	0.02566	0.00726467	0.01665	0.01128	0.002763	0.005602	0.01342	0.004278	0.00732533	0.01289	0.03913
14.98	0.003623	0.001223	0.002023	0.007654	0.02418	0.02408	0.01071	0.0203	0.03433	0.03501	0.01548	0.0208	0.001978	0.01137	0.0116	0.002434	0.01003	0.02065	0.02065	0.002932	0.01455	0.00387	0.01564	0.01576	0.00519267	0.0134533	0.02521	0.0254367	0.00711467	0.0166333	0.01114	0.002728	0.005532	0.01326	0.004228	0.00723867	0.01289	0.03892
14.99	0.003577	0.001204	0.001995	0.00756	0.0239	0.0238	0.01053	0.02021	0.03404	0.0347	0.01515	0.02081	0.001952	0.01125	0.01148	0.002396	0.009953	0.02046	0.02047	0.002878	0.01452	0.00382133	0.0154667	0.0155867	0.00510733	0.013372	0.0249867	0.0252133	0.00696867	0.0166167	0.01101	0.002692	0.00546467	0.0131	0.004178	0.007152	0.01289	0.0387
15	0.003532	0.001185	0.00196733	0.007467	0.02362	0.02353	0.01037	0.02012	0.03375	0.03439	0.01483	0.02083	0.001926	0.01113	0.01137	0.002359	0.00987	0.02027	0.0203	0.002825	0.01448	0.003773	0.0152933	0.0154233	0.00502933	0.0132867	0.0247633	0.0249967	0.00682667	0.0165967	0.01087	0.002658	0.00539533	0.01294	0.004129	0.007066	0.01289	0.03849
15.01	0.003488	0.001167	0.00194067	0.007376	0.02335	0.02326	0.0102	0.02002	0.03347	0.03409	0.01452	0.02084	0.001901	0.01101	0.01126	0.002323	0.009784	0.02009	0.02012	0.002774	0.01444	0.003726	0.0151233	0.01526	0.00494867	0.013196	0.02455	0.0247767	0.00668933	0.0165733	0.01074	0.002624	0.00532933	0.01278	0.004081	0.00698067	0.0129	0.03827
15.02	0.003445	0.001149	0.00191433	0.007286	0.02308	0.023	0.01004	0.01992	0.03318	0.03379	0.01421	0.02085	0.001875	0.0109	0.01115	0.002287	0.009697	0.0199	0.01995	0.002723	0.0144	0.00367867	0.01496	0.0151	0.00487133	0.0131047	0.0243267	0.0245633	0.006552	0.01655	0.01061	0.00259	0.00526333	0.01263	0.004033	0.00689867	0.01291	0.03806
15.03	0.003402	0.001131	0.001888	0.007198	0.02281	0.02274	0.009889	0.01982	0.0329	0.03349	0.01392	0.02085	0.00185	0.01078	0.01104	0.002252	0.009608	0.01972	0.01978	0.002674	0.01436	0.00363267	0.01479	0.01494	0.00479767	0.013012	0.0241133	0.02435	0.00642267	0.0165233	0.01048	0.002557	0.005198	0.01248	0.003986	0.00681733	0.01293	0.03784
15.04	0.00336	0.001114	0.00186267	0.007111	0.02255	0.02248	0.009736	0.01971	0.03262	0.03319	0.01364	0.02086	0.001826	0.01067	0.01094	0.002217	0.009517	0.01954	0.01961	0.002625	0.01431	0.00358767	0.01463	0.0147867	0.00472333	0.0129147	0.0239	0.0241367	0.00629667	0.0164933	0.01035	0.002524	0.00513267	0.01234	0.00394	0.00674	0.01294	0.03763
15.05	0.003319	0.001096	0.001837	0.007026	0.02229	0.02223	0.009587	0.01959	0.03234	0.0329	0.01336	0.02086	0.001802	0.01056	0.01083	0.002183	0.009425	0.01936	0.01944	0.002578	0.01426	0.00354333	0.01447	0.01463	0.004651	0.0128133	0.0236867	0.0239267	0.006172	0.01646	0.01022	0.002492	0.005068	0.01219	0.003894	0.00665933	0.01296	0.03741
15.06	0.003278	0.001079	0.001812	0.006943	0.02204	0.02198	0.009441	0.01947	0.03207	0.03261	0.01309	0.02086	0.001778	0.01045	0.01073	0.00215	0.009331	0.01918	0.01927	0.002531	0.0142	0.00349967	0.0143133	0.01448	0.00458033	0.0127107	0.0234767	0.0237167	0.00605067	0.01642	0.0101	0.00246	0.00500667	0.01205	0.00385	0.00658333	0.01298	0.0372
15.07	0.003238	0.001062	0.00178733	0.00686	0.02179	0.02173	0.009297	0.01935	0.03179	0.03232	0.01283	0.02086	0.001754	0.01034	0.01062	0.002117	0.009236	0.01901	0.01911	0.002486	0.01414	0.003456	0.0141567	0.0143233	0.00451033	0.0126073	0.02327	0.0235133	0.005934	0.01638	0.009982	0.002429	0.00494667	0.01191	0.003805	0.00650667	0.013	0.03698
15.08	0.003199	0.001045	0.001763	0.006779	0.02154	0.02149	0.009157	0.01922	0.03152	0.03204	0.01258	0.02085	0.001731	0.01023	0.01052	0.002085	0.00914	0.01883	0.01895	0.002441	0.01408	0.00341367	0.014	0.0141767	0.00444233	0.0125	0.02306	0.0233133	0.00582067	0.0163367	0.009864	0.002398	0.00488667	0.01177	0.003762	0.00643133	0.01303	0.03677
15.09	0.003161	0.001029	0.00173967	0.0067	0.0213	0.02126	0.00902	0.01909	0.03125	0.03176	0.01233	0.02084	0.001708	0.01012	0.01042	0.002053	0.009043	0.01866	0.01878	0.002398	0.01402	0.003372	0.0138467	0.0140333	0.00437533	0.012392	0.0228567	0.0231067	0.00570867	0.0162933	0.009747	0.002367	0.004827	0.01164	0.003719	0.00635933	0.01305	0.03655
15.1	0.003123	0.001012	0.00171567	0.006621	0.02106	0.02102	0.008886	0.01896	0.03099	0.03148	0.01209	0.02083	0.001686	0.01002	0.01032	0.002022	0.008945	0.01849	0.01862	0.002355	0.01395	0.003331	0.0137	0.0138867	0.00431	0.0122833	0.0226567	0.0229067	0.0056	0.0162433	0.009633	0.002337	0.004769	0.0115	0.003676	0.006284	0.01308	0.03634
15.11	0.003085	0.0009964	0.0016926	0.006544	0.02082	0.02079	0.008755	0.01882	0.03072	0.0312	0.01186	0.02081	0.001664	0.009913	0.01023	0.001991	0.008847	0.01832	0.01847	0.002313	0.01388	0.00329067	0.0135487	0.01375	0.00424567	0.0121713	0.0224533	0.0227133	0.00549533	0.01619	0.00952	0.002308	0.004712	0.01137	0.003635	0.00621333	0.0131	0.03613
15.12	0.003049	0.0009805	0.00167	0.006469	0.02059	0.02056	0.008626	0.01867	0.03046	0.03093	0.01163	0.02078	0.001642	0.00981	0.01013	0.001961	0.008747	0.01815	0.01831	0.002272	0.0138	0.003251	0.0134033	0.0136067	0.00418267	0.0120547	0.0222533	0.0225167	0.00539133	0.0161267	0.009409	0.002278	0.004655	0.01125	0.003594	0.006146	0.01313	0.03591
15.13	0.003012	0.0009648	0.0016472	0.006394	0.02036	0.02034	0.0085	0.01853	0.0302	0.03066	0.01141	0.02076	0.00162	0.009708	0.01003	0.001932	0.008647	0.01799	0.01815	0.002232	0.01372	0.00321133	0.0132587	0.0134667	0.00412133	0.0119413	0.02206	0.02232	0.00529133	0.0160667	0.0093	0.00225	0.0046	0.01112	0.003553	0.00607533	0.01316	0.0357
15.14	0.002977	0.0009494	0.00162527	0.006321	0.02013	0.02012	0.008377	0.01838	0.02994	0.03039	0.01119	0.02072	0.001599	0.009608	0.009938	0.001902	0.008547	0.01782	0.018	0.002193	0.01364	0.003173	0.0131153	0.013332	0.00406033	0.0118247	0.02186	0.02213	0.005192	0.016	0.009193	0.002221	0.004545	0.01099	0.003513	0.00600533	0.01319	0.03549
15.15	0.002942	0.0009341	0.0016034	0.006249	0.01991	0.0199	0.008256	0.01823	0.02968	0.03012	0.01098	0.02068	0.001578	0.009509	0.009844	0.001874	0.008447	0.01766	0.01785	0.002154	0.01356	0.003135	0.012976	0.013196	0.00400133	0.011708	0.0216667	0.02194	0.005096	0.0159333	0.009087	0.002194	0.00449167	0.01087	0.003474	0.00593933	0.01322	0.03527
15.16	0.002908	0.0009191	0.00158207	0.006177	0.01969	0.01969	0.008137	0.01807	0.02943	0.02986	0.01078	0.02064	0.001557	0.00941	0.009751	0.001846	0.008347	0.0175	0.0177	0.002117	0.01347	0.003097	0.0128367	0.013064	0.003943	0.011588	0.0214767	0.0217533	0.00500467	0.01586	0.008983	0.002166	0.00443833	0.01075	0.003435	0.00587333	0.01325	0.03506
15.17	0.002874	0.0009043	0.00156087	0.006108	0.01947	0.01948	0.008021	0.01791	0.02917	0.0296	0.01058	0.02059	0.001537	0.009313	0.00966	0.001818	0.008246	0.01734	0.01755	0.00208	0.01338	0.00306067	0.0126987	0.0129333	0.00388567	0.0114673	0.0212833	0.0215667	0.00491333	0.0157833	0.008881	0.002139	0.00438633	0.01063	0.003397	0.005808	0.01329	0.03485
15.18	0.00284	0.0008898	0.00153987	0.006039	0.01925	0.01927	0.007907	0.01775	0.02892	0.02934	0.01039	0.02054	0.001517	0.009218	0.00957	0.001791	0.008146	0.01718	0.0174	0.002044	0.01328	0.00302433	0.012562	0.0128033	0.00382967	0.0113473	0.0210933	0.02138	0.004826	0.0157	0.008781	0.002112	0.004335	0.01051	0.003359	0.00574267	0.01332	0.03464
15.19	0.002807	0.0008755	0.00151933	0.005971	0.01904	0.01906	0.007796	0.01759	0.02867	0.02908	0.0102	0.02048	0.001497	0.009123	0.00948	0.001764	0.008046	0.01702	0.01725	0.002008	0.01319	0.00298833	0.0124287	0.0126733	0.00377467	0.0112273	0.0209033	0.0211933	0.00473867	0.01562	0.008682	0.002086	0.00428467	0.0104	0.003322	0.00568133	0.01335	0.03443
15.2	0.002775	0.0008614	0.00149927	0.005904	0.01883	0.01886	0.007686	0.01742	0.02843	0.02883	0.01002	0.02041	0.001477	0.009029	0.009392	0.001738	0.007946	0.01686	0.0171	0.001973	0.01309	0.00295267	0.012296	0.012548	0.00372067	0.011104	0.0207167	0.02101	0.00465533	0.01553	0.008584	0.00206	0.00423467	0.01029	0.003285	0.00562	0.01338	0.03422
15.21	0.002743	0.0008476	0.0014794	0.005839	0.01863	0.01866	0.007579	0.01726	0.02818	0.02858	0.009836	0.02035	0.001458	0.008936	0.009304	0.001712	0.007846	0.01671	0.01696	0.001939	0.01298	0.00291833	0.0121673	0.0124227	0.00366767	0.010984	0.0205333	0.0208333	0.00457133	0.0154367	0.008488	0.002035	0.004186	0.01017	0.003249	0.005556	0.01341	0.03401
15.22	0.002712	0.000834	0.00146	0.005774	0.01843	0.01847	0.007474	0.01709	0.02794	0.02833	0.009662	0.02027	0.001439	0.008845	0.009218	0.001687	0.007748	0.01655	0.01682	0.001906	0.01288	0.002884	0.01204	0.012302	0.003616	0.010862	0.0203467	0.0206567	0.00449133	0.0153433	0.008394	0.002009	0.00413733	0.01006	0.003214	0.005496	0.01345	0.0338
15.23	0.002681	0.0008206	0.00144073	0.00571	0.01823	0.01827	0.007371	0.01692	0.0277	0.02808	0.009491	0.02019	0.001421	0.008754	0.009132	0.001662	0.007649	0.0164	0.01668	0.001874	0.01277	0.00285067	0.0119127	0.012178	0.003565	0.0107393	0.0201667	0.02048	0.004413	0.0152433	0.008301	0.001985	0.00409033	0.009956	0.003179	0.005438	0.01348	0.0336
15.24	0.002651	0.0008076	0.00142207	0.005648	0.01803	0.01808	0.00727	0.01675	0.02746	0.02784	0.009325	0.02011	0.001403	0.008665	0.009048	0.001637	0.007552	0.01625	0.01653	0.001842	0.01267	0.002818	0.0117867	0.0120587	0.00351467	0.010618	0.0199867	0.0203	0.00433633	0.01515	0.008209	0.00196	0.004043	0.00985	0.003144	0.00537933	0.01351	0.03339
15.25	0.002621	0.0007948	0.00140353	0.005586	0.01783	0.01789	0.00717	0.01658	0.02723	0.0276	0.009163	0.02002	0.001385	0.008576	0.008964	0.001613	0.007455	0.0161	0.0164	0.001811	0.01256	0.00278533	0.0116607	0.0119393	0.00346533	0.0104967	0.01981	0.0201333	0.00426167	0.0150467	0.008119	0.001936	0.003997	0.009745	0.00311	0.00532167	0.01354	0.03319
15.26	0.002592	0.0007822	0.00138547	0.005525	0.01764	0.01771	0.007073	0.01641	0.02699	0.02736	0.009004	0.01993	0.001367	0.008488	0.008881	0.00159	0.007359	0.01595	0.01626	0.00178	0.01245	0.002753	0.0115387	0.011824	0.00341767	0.010376	0.01963	0.01996	0.004188	0.0149433	0.00803	0.001913	0.003952	0.009641	0.003076	0.00526433	0.01357	0.03298
15.27	0.002563	0.00077	0.00136767	0.005465	0.01745	0.01753	0.006978	0.01624	0.02676	0.02712	0.00885	0.01984	0.00135	0.008402	0.0088	0.001567	0.007264	0.01581	0.01612	0.00175	0.01234	0.00272167	0.011418	0.01171	0.00337067	0.010256	0.01946	0.0197867	0.00411667	0.01484	0.007942	0.001889	0.00390667	0.009539	0.003043	0.00520833	0.01361	0.03278
15.28	0.002534	0.0007581	0.00135007	0.005406	0.01727	0.01735	0.006884	0.01607	0.02653	0.02689	0.008699	0.01974	0.001333	0.008316	0.008719	0.001544	0.007169	0.01566	0.01598	0.001721	0.01222	0.00269067	0.0113007	0.011596	0.003324	0.010136	0.0192833	0.0196167	0.004047	0.0147267	0.007856	0.001867	0.00386333	0.009439	0.003011	0.00515367	0.01364	0.03257
15.29	0.002506	0.0007465	0.001333	0.005348	0.01708	0.01717	0.006792	0.01589	0.0263	0.02666	0.008552	0.01964	0.001316	0.008232	0.008639	0.001522	0.007076	0.01551	0.01585	0.001692	0.01211	0.00266	0.0111813	0.0114827	0.00327867	0.010014	0.0191067	0.0194533	0.00397867	0.01462	0.007771	0.001844	0.00381967	0.00934	0.002979	0.00509933	0.01367	0.03237
15.3	0.002478	0.0007353	0.0013162	0.005291	0.0169	0.01699	0.006702	0.01572	0.02608	0.02643	0.008408	0.01953	0.0013	0.008148	0.00856	0.001501	0.006983	0.01537	0.01572	0.001665	0.012	0.00263033	0.0110653	0.01137	0.00323467	0.00989533	0.01894	0.01929	0.00391267	0.01451	0.007688	0.001822	0.00377733	0.009243	0.002947	0.00504567	0.0137	0.03217
15.31	0.002451	0.0007244	0.00129993	0.005235	0.01672	0.01682	0.006613	0.01555	0.02585	0.0262	0.008268	0.01943	0.001284	0.008065	0.008482	0.001479	0.006892	0.01523	0.01558	0.001637	0.01188	0.002601	0.01095	0.0112613	0.00319033	0.009778	0.01877	0.01912	0.00384733	0.0143967	0.007605	0.0018	0.003735	0.009147	0.002916	0.004993	0.01372	0.03197
15.32	0.002424	0.0007139	0.00128393	0.005179	0.01655	0.01665	0.006526	0.01539	0.02563	0.02597	0.008131	0.01931	0.001268	0.007983	0.008404	0.001459	0.006801	0.01509	0.01545	0.001611	0.01176	0.00257167	0.0108387	0.0111527	0.003148	0.009664	0.0186033	0.0189567	0.00378433	0.0142767	0.007524	0.001779	0.003694	0.009052	0.002885	0.00494067	0.01375	0.03177
15.33	0.002398	0.0007038	0.00126853	0.005124	0.01637	0.01648	0.006441	0.01522	0.02541	0.02575	0.007997	0.0192	0.001253	0.007903	0.008328	0.001438	0.006712	0.01495	0.01532	0.001585	0.01165	0.00254333	0.0107253	0.0110453	0.00310567	0.009548	0.0184367	0.0187967	0.00372233	0.0141667	0.007444	0.001758	0.00365333	0.008959	0.002855	0.00488967	0.01378	0.03157
15.34	0.002371	0.0006941	0.00125307	0.00507	0.0162	0.01631	0.006357	0.01505	0.02519	0.02553	0.007866	0.01908	0.001238	0.007823	0.008252	0.001419	0.006624	0.01481	0.01519	0.00156	0.01153	0.00251533	0.0106153	0.010938	0.003065	0.00943267	0.01827	0.0186367	0.003662	0.0140467	0.007365	0.001737	0.003613	0.008867	0.002825	0.004839	0.0138	0.03137
15.35	0.002346	0.0006849	0.0012386	0.005017	0.01603	0.01615	0.006275	0.01488	0.02497	0.02531	0.007738	0.01897	0.001223	0.007744	0.008177	0.001399	0.006536	0.01467	0.01507	0.001535	0.01141	0.00248767	0.010506	0.0108347	0.00302433	0.00931733	0.0181033	0.0184833	0.00360267	0.01393	0.007288	0.001717	0.003574	0.008776	0.002796	0.00478933	0.01383	0.03118
15.36	0.00232	0.0006762	0.00122413	0.004965	0.01586	0.01599	0.006194	0.01472	0.02476	0.02509	0.007613	0.01885	0.001209	0.007666	0.008103	0.001381	0.00645	0.01453	0.01494	0.001511	0.0113	0.002461	0.0103973	0.010732	0.00298533	0.00920667	0.01794	0.0183233	0.003545	0.0138167	0.007211	0.001697	0.003535	0.008687	0.002767	0.00474033	0.01385	0.03098
15.37	0.002295	0.000668	0.00121033	0.004913	0.0157	0.01583	0.006114	0.01456	0.02455	0.02488	0.007491	0.01872	0.001195	0.007588	0.00803	0.001362	0.006365	0.01439	0.01481	0.001488	0.01118	0.00243433	0.010292	0.01063	0.002946	0.00909667	0.0177767	0.0181667	0.003489	0.0136933	0.007136	0.001678	0.00349733	0.008599	0.002739	0.00469233	0.01387	0.03079
15.38	0.002271	0.0006604	0.00119727	0.004862	0.01553	0.01567	0.006036	0.01439	0.02433	0.02467	0.007371	0.0186	0.001182	0.007512	0.007958	0.001344	0.00628	0.01426	0.01469	0.001465	0.01106	0.00240867	0.0101847	0.0105287	0.002908	0.00898333	0.0176167	0.0180167	0.00343367	0.0135733	0.007061	0.001659	0.00345967	0.008512	0.002711	0.00464467	0.01389	0.03059
15.39	0.002246	0.0006534	0.00118427	0.004812	0.01537	0.01552	0.00596	0.01423	0.02413	0.02446	0.007254	0.01847	0.001168	0.007437	0.007887	0.001327	0.006197	0.01413	0.01456	0.001443	0.01094	0.00238267	0.0100813	0.0104313	0.00287133	0.00887467	0.0174633	0.01786	0.00338	0.01345	0.006988	0.00164	0.00342267	0.008426	0.002684	0.004598	0.0139	0.0304
15.4	0.002223	0.000647	0.00117233	0.004763	0.01521	0.01536	0.005884	0.01407	0.02392	0.02425	0.00714	0.01834	0.001156	0.007362	0.007816	0.001311	0.006115	0.01399	0.01444	0.001422	0.01082	0.00235833	0.009978	0.0103307	0.00283533	0.00876667	0.0173	0.01771	0.003328	0.0133267	0.006916	0.001622	0.00338667	0.008342	0.002657	0.004552	0.01392	0.03021
15.41	0.002199	0.0006415	0.00116067	0.004714	0.01506	0.01521	0.00581	0.01392	0.02371	0.02404	0.007028	0.01821	0.001144	0.007289	0.007747	0.001294	0.006034	0.01386	0.01432	0.001401	0.01071	0.002334	0.00987933	0.0102347	0.00279933	0.00866267	0.0171433	0.01756	0.00327667	0.01321	0.006845	0.001604	0.003351	0.008259	0.00263	0.00450633	0.01393	0.03002
15.42	0.002176	0.0006366	0.00114973	0.004666	0.0149	0.01506	0.005738	0.01376	0.02351	0.02384	0.006919	0.01808	0.001132	0.007216	0.007678	0.001279	0.005954	0.01373	0.0142	0.001381	0.01059	0.00231	0.00977733	0.0101387	0.00276533	0.008556	0.01699	0.0174133	0.003227	0.0130867	0.006774	0.001586	0.00331533	0.008177	0.002604	0.00446167	0.01394	0.02983
15.43	0.002153	0.0006327	0.00113947	0.004618	0.01475	0.01492	0.005666	0.01361	0.02331	0.02364	0.006812	0.01795	0.001121	0.007145	0.00761	0.001264	0.005875	0.0136	0.01408	0.001362	0.01047	0.00228667	0.00968	0.0100467	0.00273133	0.00845333	0.0168367	0.0172667	0.00317867	0.0129633	0.006705	0.00157	0.00328167	0.008096	0.002579	0.004418	0.01395	0.02964
15.44	0.00213	0.0006297	0.0011298	0.004572	0.0146	0.01477	0.005596	0.01346	0.02311	0.02344	0.006707	0.01782	0.00111	0.007074	0.007543	0.00125	0.005797	0.01347	0.01396	0.001344	0.01035	0.002264	0.00958267	0.009952	0.00269867	0.00835133	0.0166833	0.01712	0.00313167	0.01284	0.006637	0.001553	0.00324767	0.008016	0.002554	0.00437467	0.01396	0.02945
15.45	0.002108	0.0006278	0.0011212	0.004526	0.01445	0.01463	0.005527	0.01331	0.02291	0.02324	0.006605	0.01768	0.0011	0.007004	0.007477	0.001236	0.00572	0.01334	0.01384	0.001326	0.01023	0.002242	0.009486	0.00986133	0.00266633	0.00825	0.01653	0.0169733	0.00308567	0.0127133	0.00657	0.001537	0.00321467	0.007937	0.002529	0.00433167	0.01396	0.02927
15.46	0.002086	0.000627	0.00111333	0.00448	0.0143	0.01449	0.005459	0.01316	0.02271	0.02304	0.006504	0.01755	0.001091	0.006935	0.007412	0.001223	0.005644	0.01322	0.01373	0.001309	0.01012	0.00222067	0.00939	0.00977133	0.002635	0.00814933	0.0163833	0.0168333	0.00304067	0.0125967	0.006503	0.001521	0.00318167	0.00786	0.002505	0.00429	0.01396	0.02908
15.47	0.002064	0.0006275	0.00110633	0.004435	0.01416	0.01435	0.005393	0.01301	0.02252	0.02285	0.006406	0.01741	0.001082	0.006868	0.007347	0.001211	0.005569	0.01309	0.01361	0.001293	0.009998	0.00219967	0.00929867	0.00968133	0.002605	0.00804933	0.0162333	0.01669	0.00299733	0.0124687	0.006438	0.001506	0.00315	0.007783	0.002481	0.00424833	0.01396	0.0289
15.48	0.002043	0.0006293	0.00110053	0.004391	0.01402	0.01421	0.005327	0.01286	0.02232	0.02266	0.00631	0.01727	0.001074	0.006801	0.007284	0.001199	0.005496	0.01297	0.01349	0.001278	0.009881	0.00217967	0.00920733	0.00959267	0.002575	0.00795067	0.0160867	0.0165467	0.00295533	0.012344	0.006373	0.001492	0.003119	0.007708	0.002458	0.004208	0.01396	0.02871
15.49	0.002022	0.0006328	0.00109587	0.004347	0.01387	0.01407	0.005263	0.01272	0.02213	0.02247	0.006216	0.01714	0.001066	0.006735	0.007222	0.001189	0.005423	0.01284	0.01338	0.001264	0.009764	0.00215967	0.00911333	0.00950467	0.002547	0.00785533	0.0159367	0.01641	0.00291467	0.0122227	0.006309	0.001478	0.00308833	0.007633	0.002435	0.00416767	0.01395	0.02853
15.5	0.002001	0.0006379	0.00109227	0.004304	0.01373	0.01394	0.005199	0.01258	0.02194	0.02228	0.006123	0.017	0.001059	0.006671	0.00716	0.001179	0.005351	0.01272	0.01327	0.001251	0.009647	0.00214067	0.009024	0.00942	0.002519	0.00776067	0.0157933	0.0162733	0.002875	0.012098	0.006246	0.001464	0.003058	0.00756	0.002413	0.00412867	0.01395	0.02835
15.51	0.00198	0.000645	0.00109	0.004262	0.0136	0.01381	0.005137	0.01244	0.02175	0.02209	0.006033	0.01686	0.001053	0.006607	0.0071	0.00117	0.005281	0.0126	0.01316	0.001238	0.009531	0.00212267	0.008938	0.00933667	0.00249233	0.00766733	0.01565	0.0161367	0.00283633	0.011974	0.006184	0.001451	0.00302867	0.007487	0.002392	0.00409033	0.01394	0.02817
15.52	0.00196	0.0006542	0.00108947	0.00422	0.01346	0.01368	0.005075	0.0123	0.02157	0.02191	0.005945	0.01673	0.001048	0.006545	0.007041	0.001162	0.005212	0.01248	0.01305	0.001227	0.009415	0.00210533	0.00885	0.009254	0.00246633	0.00757467	0.01551	0.0160033	0.00279967	0.0118533	0.006123	0.001439	0.00300033	0.007415	0.00237	0.00405167	0.01393	0.02799
15.53	0.00194	0.0006658	0.00109053	0.004179	0.01333	0.01355	0.005015	0.01216	0.02138	0.02173	0.005858	0.01659	0.001044	0.006484	0.006983	0.001155	0.005144	0.01236	0.01294	0.001217	0.0093	0.002089	0.008766	0.009172	0.00244167	0.00748267	0.0153667	0.01587	0.002764	0.01173	0.006063	0.001427	0.00297233	0.007345	0.00235	0.004015	0.01392	0.02781
15.54	0.00192	0.0006801	0.0010934	0.004138	0.01319	0.01342	0.004956	0.01203	0.0212	0.02154	0.005773	0.01645	0.00104	0.006424	0.006926	0.001149	0.005077	0.01224	0.01283	0.001208	0.009185	0.00207267	0.00867933	0.00909067	0.002418	0.00739467	0.0152267	0.0157333	0.00272967	0.0116067	0.006003	0.001416	0.002945	0.007275	0.00233	0.00397833	0.0139	0.02764
15.55	0.001901	0.0006974	0.0010986	0.004098	0.01306	0.01329	0.004897	0.0119	0.02102	0.02136	0.00569	0.01632	0.001038	0.006365	0.006871	0.001144	0.005011	0.01213	0.01272	0.0012	0.009071	0.002058	0.00859667	0.00901067	0.002395	0.00730733	0.0150933	0.0156	0.00269667	0.0114873	0.005945	0.001405	0.00291833	0.007206	0.00231	0.003942	0.01389	0.02746
15.56	0.001882	0.0007181	0.00110607	0.004058	0.01293	0.01317	0.00484	0.01176	0.02084	0.02119	0.005608	0.01618	0.001037	0.006308	0.006816	0.001141	0.004947	0.01201	0.01261	0.001193	0.008957	0.002044	0.00851533	0.008934	0.002374	0.007218	0.0149533	0.01547	0.00266467	0.0113647	0.005887	0.001396	0.002893	0.007138	0.002291	0.00390667	0.01387	0.02729
15.57	0.001863	0.0007426	0.00111607	0.004019	0.01281	0.01305	0.004783	0.01163	0.02066	0.02101	0.005528	0.01604	0.001037	0.006253	0.006764	0.001138	0.004885	0.0119	0.01251	0.001188	0.008844	0.002031	0.00843867	0.00885933	0.002353	0.00713333	0.01482	0.0153433	0.00263467	0.0112427	0.005829	0.001386	0.002867	0.007071	0.002272	0.00387167	0.01385	0.02711
15.58	0.001844	0.0007714	0.00112893	0.00398	0.01268	0.01292	0.004728	0.01151	0.02048	0.02084	0.005449	0.01591	0.001039	0.006198	0.006712	0.001137	0.004823	0.01179	0.01241	0.001185	0.008732	0.00201933	0.00835867	0.00878133	0.002334	0.007052	0.0146867	0.01522	0.00260633	0.0111247	0.005773	0.001378	0.002843	0.007005	0.002254	0.00383767	0.01382	0.02694
15.59	0.001826	0.0008051	0.0011454	0.003942	0.01255	0.0128	0.004673	0.01138	0.02031	0.02067	0.005372	0.01577	0.001041	0.006146	0.006662	0.001138	0.004764	0.01168	0.0123	0.001182	0.008621	0.002008	0.00828067	0.008708	0.00231633	0.00696933	0.0145567	0.01509	0.00257867	0.011004	0.005717	0.001371	0.00281967	0.00694	0.002237	0.00380467	0.0138	0.02677
15.6	0.001808	0.0008444	0.0011656	0.003904	0.01243	0.01269	0.004619	0.01126	0.02014	0.02049	0.005297	0.01564	0.001046	0.006095	0.006614	0.001141	0.004706	0.01157	0.0122	0.001182	0.00851	0.00199867	0.00820667	0.00863933	0.00230033	0.00689067	0.0144267	0.0149633	0.00255367	0.0108867	0.005662	0.001364	0.00279667	0.006875	0.00222	0.00377167	0.01377	0.0266
15.61	0.00179	0.00089	0.00119	0.003867	0.01231	0.01257	0.004566	0.01113	0.01996	0.02033	0.005223	0.01551	0.001052	0.006046	0.006568	0.001145	0.00465	0.01146	0.0121	0.001183	0.008401	0.00199033	0.008134	0.00856867	0.00228533	0.00681	0.0142933	0.0148433	0.00252967	0.0107707	0.005608	0.001359	0.00277533	0.006812	0.002204	0.00374	0.01375	0.02643
15.62	0.001772	0.0009428	0.0012192	0.00383	0.01219	0.01245	0.004514	0.01101	0.01979	0.02016	0.00515	0.01537	0.00106	0.006	0.006524	0.001151	0.004596	0.01135	0.01201	0.001186	0.008293	0.00198333	0.00806333	0.00849933	0.002272	0.006734	0.0141633	0.0147267	0.00250733	0.010652	0.005554	0.001354	0.002754	0.006749	0.002189	0.003709	0.01372	0.02627
15.63	0.001754	0.001004	0.001254	0.003794	0.01207	0.01234	0.004462	0.01089	0.01963	0.01999	0.005079	0.01524	0.00107	0.005955	0.006482	0.001159	0.004544	0.01125	0.01191	0.001192	0.008186	0.001978	0.00799333	0.00843467	0.00226	0.00665933	0.0140433	0.0146033	0.00248767	0.0105373	0.005501	0.00135	0.00273367	0.006687	0.002174	0.00367833	0.01369	0.0261
15.64	0.001737	0.001074	0.001295	0.003758	0.01195	0.01223	0.004412	0.01077	0.01946	0.01983	0.005009	0.01511	0.001082	0.005913	0.006442	0.001169	0.004495	0.01115	0.01182	0.001199	0.008081	0.001974	0.00792533	0.00837133	0.00225	0.00658667	0.01392	0.01449	0.002469	0.010424	0.005449	0.001348	0.002715	0.006626	0.00216	0.00364867	0.01365	0.02594
15.65	0.00172	0.001156	0.001344	0.003723	0.01184	0.01212	0.004362	0.01066	0.01929	0.01967	0.004941	0.01498	0.001097	0.005874	0.006404	0.001182	0.004448	0.01105	0.01173	0.00121	0.007978	0.00197233	0.00786267	0.00830933	0.002242	0.00651867	0.0137967	0.0143767	0.00245367	0.010312	0.005397	0.001347	0.002697	0.006565	0.002147	0.00361967	0.01362	0.02577
15.66	0.001703	0.001249	0.00140033	0.003688	0.01172	0.01201	0.004313	0.01054	0.01913	0.01951	0.004874	0.01485	0.001114	0.005837	0.00637	0.001198	0.004404	0.01095	0.01164	0.001222	0.007876	0.001972	0.007798	0.00825	0.00223633	0.00644933	0.0136767	0.0142633	0.00243933	0.0102007	0.005347	0.001346	0.00267967	0.006506	0.002135	0.003592	0.01359	0.02561
15.67	0.001687	0.001358	0.00146767	0.003654	0.01161	0.0119	0.004265	0.01043	0.01897	0.01935	0.004808	0.01472	0.001135	0.005804	0.006338	0.001217	0.004362	0.01086	0.01155	0.001238	0.007777	0.00197467	0.00773933	0.008192	0.002233	0.00638467	0.0135633	0.01415	0.002428	0.0100913	0.005296	0.001348	0.002664	0.006447	0.002123	0.00356433	0.01355	0.02545
15.68	0.00167	0.001482	0.00154467	0.00362	0.0115	0.01179	0.004217	0.01032	0.01881	0.01919	0.004743	0.01459	0.001158	0.005774	0.00631	0.001239	0.004325	0.01076	0.01147	0.001257	0.00768	0.00197867	0.00768267	0.00813667	0.00223167	0.00632333	0.0134433	0.0140433	0.002419	0.00998333	0.005247	0.001351	0.00264967	0.006388	0.002112	0.00353733	0.01351	0.02529
15.69	0.001654	0.001625	0.00163467	0.003586	0.01139	0.01168	0.00417	0.01021	0.01865	0.01903	0.004679	0.01446	0.001186	0.005747	0.006285	0.001265	0.004291	0.01068	0.01139	0.001279	0.007585	0.001986	0.007628	0.00808333	0.00223333	0.006264	0.0133367	0.0139367	0.00241233	0.00987667	0.005198	0.001355	0.002636	0.006331	0.002102	0.00351167	0.01347	0.02513
15.7	0.001638	0.001791	0.00174	0.003553	0.01128	0.01158	0.004124	0.0101	0.01849	0.01888	0.004617	0.01434	0.001217	0.005725	0.006264	0.001295	0.00426	0.01059	0.01131	0.001306	0.007494	0.00199567	0.00757667	0.008036	0.002238	0.00620667	0.0132233	0.0138333	0.00240967	0.009776	0.005149	0.001361	0.00262367	0.006274	0.002093	0.00348667	0.01343	0.02497
15.71	0.001622	0.001981	0.00186133	0.00352	0.01117	0.01148	0.004079	0.009992	0.01833	0.01873	0.004555	0.01421	0.001252	0.005708	0.006248	0.001329	0.004235	0.01051	0.01124	0.001336	0.007407	0.002008	0.00752867	0.007992	0.00224567	0.006154	0.0131167	0.0137367	0.002409	0.00967467	0.005101	0.001369	0.002613	0.006218	0.002085	0.00346267	0.01339	0.02482
15.72	0.001607	0.0022	0.00200233	0.003488	0.01107	0.01137	0.004034	0.009887	0.01818	0.01857	0.004495	0.01409	0.001293	0.005695	0.006237	0.001368	0.004214	0.01044	0.01117	0.001371	0.007323	0.00202467	0.00748667	0.007948	0.00225667	0.006105	0.01302	0.0136367	0.00241233	0.00957867	0.005054	0.001379	0.002604	0.006162	0.002078	0.00343933	0.01334	0.02466
15.73	0.001591	0.002452	0.002165	0.003456	0.01096	0.01127	0.00399	0.009782	0.01802	0.01842	0.004436	0.01397	0.001339	0.005688	0.00623	0.001412	0.004199	0.01037	0.0111	0.001411	0.007244	0.00204467	0.00744533	0.00791	0.00227133	0.00606	0.01292	0.01354	0.00241933	0.009486	0.005007	0.001391	0.00259633	0.006108	0.002072	0.00341733	0.0133	0.02451
15.74	0.001576	0.00274	0.002352	0.003424	0.01086	0.01117	0.003946	0.009679	0.01787	0.01828	0.004378	0.01384	0.00139	0.005688	0.00623	0.001463	0.004191	0.0103	0.01105	0.001457	0.007171	0.002068	0.007412	0.00787667	0.00229067	0.00602033	0.0128233	0.01346	0.00243067	0.009394	0.004961	0.001405	0.00259033	0.006054	0.002067	0.003396	0.01325	0.02436
15.75	0.001561	0.003071	0.00256767	0.003393	0.01076	0.01107	0.003903	0.009577	0.01772	0.01813	0.004321	0.01372	0.001449	0.005694	0.006237	0.00152	0.004189	0.01024	0.01099	0.001509	0.007103	0.002097	0.00738267	0.007848	0.00231433	0.005985	0.0127333	0.01337	0.00244633	0.00930867	0.004916	0.001422	0.00258667	0.006	0.002063	0.00337533	0.01321	0.0242
15.76	0.001546	0.00345	0.00281533	0.003363	0.01065	0.01098	0.003861	0.009477	0.01757	0.01798	0.004265	0.0136	0.001514	0.005708	0.006251	0.001584	0.004194	0.01019	0.01095	0.001568	0.007043	0.00213033	0.00735533	0.00782733	0.002343	0.005955	0.01265	0.0132933	0.002467	0.00922867	0.004871	0.001441	0.00258433	0.005947	0.002061	0.00335633	0.01316	0.02405
15.77	0.001532	0.003876	0.00309467	0.003332	0.01055	0.01088	0.00382	0.009378	0.01742	0.01784	0.00421	0.01348	0.001588	0.005731	0.006273	0.001657	0.004209	0.01015	0.01091	0.001634	0.00699	0.00216933	0.00733733	0.00780867	0.002378	0.005932	0.0125733	0.01322	0.00249267	0.00915333	0.004826	0.001464	0.00258467	0.005895	0.00206	0.00333833	0.01311	0.0239
15.78	0.001517	0.004355	0.003409	0.003302	0.01046	0.01079	0.003779	0.00928	0.01727	0.0177	0.004156	0.01337	0.001671	0.005763	0.006305	0.001738	0.004233	0.01012	0.01088	0.001709	0.006946	0.00221467	0.00732867	0.0078	0.00241833	0.00591533	0.0125033	0.0131533	0.00252467	0.00908733	0.004783	0.001489	0.002587	0.005844	0.00206	0.00332133	0.01306	0.02376
15.79	0.001503	0.004891	0.00376167	0.003272	0.01036	0.01069	0.003738	0.009183	0.01713	0.01756	0.004103	0.01325	0.001765	0.005806	0.006347	0.001829	0.004267	0.01009	0.01086	0.001792	0.006911	0.00226733	0.007324	0.00779467	0.00246533	0.00590567	0.0124367	0.0130933	0.00256233	0.009024	0.004739	0.001518	0.00259167	0.005793	0.002062	0.00330567	0.01301	0.02361
15.8	0.001489	0.005478	0.00414833	0.003243	0.01026	0.0106	0.003698	0.009088	0.01698	0.01742	0.004051	0.01313	0.001869	0.00586	0.0064	0.001931	0.004314	0.01008	0.01085	0.001886	0.006889	0.002327	0.00732667	0.0078	0.00252	0.00590533	0.01238	0.01304	0.00260767	0.00896933	0.004696	0.001551	0.00259933	0.005742	0.002065	0.00329067	0.01296	0.02346
15.81	0.001475	0.00611	0.004565	0.003214	0.01017	0.01051	0.003659	0.008994	0.01684	0.01728	0.003999	0.01302	0.001986	0.005928	0.006466	0.002046	0.004373	0.01008	0.01085	0.001991	0.006878	0.00239533	0.007342	0.007814	0.00258367	0.00591333	0.0123333	0.0129933	0.00266033	0.00892533	0.004654	0.001588	0.00261	0.005692	0.00207	0.00327733	0.01291	0.02332
15.82	0.001461	0.006779	0.00500633	0.003185	0.01007	0.01042	0.00362	0.008901	0.0167	0.01714	0.003949	0.01291	0.002116	0.00601	0.006546	0.002173	0.004447	0.0101	0.01086	0.002108	0.006882	0.00247233	0.00736333	0.00783733	0.00265533	0.00593167	0.0123	0.0129533	0.00272167	0.00889133	0.004612	0.001629	0.00262333	0.005643	0.002077	0.00326567	0.01286	0.02317
15.83	0.001447	0.007461	0.00545633	0.003157	0.009978	0.01033	0.003582	0.008809	0.01656	0.017	0.003899	0.01279	0.002262	0.006109	0.006642	0.002315	0.004537	0.01013	0.01089	0.002239	0.006901	0.00256033	0.00739867	0.00787133	0.00273733	0.005961	0.0122733	0.0129267	0.00279233	0.008864	0.004571	0.001675	0.00264033	0.005595	0.002086	0.00325567	0.01281	0.02303
15.84	0.001434	0.00813	0.005898	0.003129	0.009886	0.01024	0.003545	0.008718	0.01642	0.01687	0.003851	0.01268	0.002424	0.006225	0.006755	0.002474	0.004645	0.01018	0.01094	0.002384	0.006938	0.002659	0.00744533	0.00791667	0.002831	0.00600267	0.01226	0.0129167	0.002873	0.008852	0.00453	0.001727	0.00266133	0.005547	0.002097	0.003247	0.01276	0.02289
15.85	0.001421	0.008756	0.006311	0.003102	0.009795	0.01015	0.003507	0.008628	0.01628	0.01674	0.003803	0.01257	0.002604	0.00636	0.006887	0.00265	0.004772	0.01025	0.01101	0.002545	0.006994	0.00277	0.007505	0.00797467	0.00293567	0.00605733	0.01226	0.01292	0.00296433	0.00885267	0.004489	0.001784	0.00268567	0.005499	0.00211	0.00323967	0.01271	0.02275
15.86	0.001407	0.009301	0.00666967	0.003074	0.009705	0.01006	0.003471	0.00854	0.01614	0.0166	0.003755	0.01246	0.002803	0.006516	0.007039	0.002845	0.004919	0.01033	0.01109	0.002723	0.00707	0.00289333	0.007579	0.008046	0.00305367	0.006126	0.0122667	0.0129267	0.003067	0.00886667	0.00445	0.001847	0.00271467	0.005452	0.002125	0.003234	0.01265	0.02261
15.87	0.001394	0.009736	0.00695533	0.003047	0.009616	0.009978	0.003435	0.008452	0.01601	0.01647	0.003709	0.01235	0.003024	0.006695	0.007214	0.00306	0.005088	0.01044	0.01119	0.00292	0.007168	0.00303167	0.00766867	0.00813533	0.003185	0.00620933	0.0122967	0.01295	0.003183	0.00889533	0.00441	0.001916	0.00274733	0.005406	0.002143	0.00323067	0.0126	0.02247
15.88	0.001382	0.01004	0.007154	0.003021	0.009528	0.009893	0.003399	0.008366	0.01587	0.01634	0.003664	0.01225	0.003266	0.006899	0.007412	0.003297	0.005281	0.01058	0.01132	0.003137	0.007289	0.00318433	0.00777533	0.008239	0.003331	0.00630933	0.0123433	0.0129933	0.00331267	0.00894267	0.004371	0.001993	0.00278567	0.00536	0.002164	0.00322933	0.01254	0.02234
15.89	0.001369	0.01019	0.00724967	0.002994	0.009441	0.009809	0.003364	0.008281	0.01574	0.01621	0.003619	0.01214	0.003532	0.007127	0.007635	0.003557	0.005497	0.01074	0.01148	0.003375	0.007434	0.00335267	0.00789833	0.00835967	0.00349267	0.006425	0.0124067	0.0130567	0.00345633	0.00900267	0.004333	0.002078	0.00282967	0.005315	0.002187	0.00322967	0.01249	0.0222
15.9	0.001356	0.01019	0.00724533	0.002968	0.009355	0.009726	0.00333	0.008196	0.01561	0.01609	0.003575	0.01203	0.003821	0.007381	0.007884	0.003839	0.005737	0.01093	0.01166	0.003634	0.007602	0.00353667	0.008039	0.008498	0.00366933	0.00655667	0.01249	0.0131367	0.00361433	0.009078	0.004294	0.002171	0.00287867	0.00527	0.002213	0.003232	0.01244	0.02207
15.91	0.001344	0.01006	0.00715467	0.002942	0.00927	0.009645	0.003296	0.008113	0.01548	0.01596	0.003531	0.01193	0.004134	0.007661	0.008159	0.004146	0.006002	0.01114	0.01186	0.003916	0.007794	0.00373667	0.00819733	0.00865433	0.00386267	0.00670567	0.0125867	0.0132267	0.00378767	0.00917267	0.004257	0.002273	0.00293433	0.005226	0.002243	0.00323733	0.01238	0.02193
15.92	0.001332	0.009819	0.00699	0.002917	0.009186	0.009564	0.003262	0.008031	0.01535	0.01584	0.003489	0.01183	0.004468	0.007967	0.00846	0.004474	0.006288	0.01138	0.0121	0.004218	0.008007	0.003951	0.00837333	0.008828	0.00407	0.006869	0.0127033	0.0133467	0.003975	0.00928133	0.00422	0.002384	0.002996	0.005182	0.002276	0.00324467	0.01233	0.0218
15.93	0.00132	0.009491	0.00676733	0.002892	0.009103	0.009483	0.003229	0.007949	0.01522	0.01571	0.003447	0.01172	0.004822	0.008296	0.008785	0.004824	0.006595	0.01165	0.01235	0.004541	0.00824	0.00417867	0.008565	0.00901767	0.00429233	0.00704633	0.01284	0.01347	0.00417633	0.0094	0.004183	0.002505	0.00306433	0.005138	0.002313	0.00325467	0.01227	0.02167
15.94	0.001308	0.009104	0.00650533	0.002867	0.00902	0.009404	0.003196	0.007869	0.0151	0.01559	0.003405	0.01162	0.005192	0.008646	0.009131	0.005192	0.006919	0.01194	0.01264	0.004884	0.00849	0.004417	0.00877067	0.009222	0.00452667	0.00723567	0.0129933	0.0136233	0.004391	0.00953333	0.004146	0.002637	0.00314	0.005096	0.002353	0.00326733	0.01222	0.02154
15.95	0.001296	0.008681	0.00621933	0.002842	0.008939	0.009326	0.003164	0.007789	0.01497	0.01547	0.003365	0.01152	0.005573	0.009013	0.009495	0.005573	0.007255	0.01225	0.01294	0.005241	0.008752	0.00466267	0.00898833	0.00943867	0.00477	0.007433	0.0131567	0.0137833	0.00461567	0.00967467	0.00411	0.002781	0.003224	0.005053	0.002398	0.003283	0.01216	0.02141
15.96	0.001284	0.008243	0.00592333	0.002818	0.008859	0.009248	0.003132	0.00771	0.01485	0.01535	0.003325	0.01142	0.005957	0.009389	0.009869	0.005962	0.007597	0.01258	0.01326	0.005609	0.009021	0.00491067	0.00921233	0.009662	0.00501867	0.00763467	0.0133367	0.0139567	0.00484767	0.00982067	0.004075	0.002935	0.003315	0.005011	0.002447	0.00330167	0.01211	0.02128
15.97	0.001272	0.007803	0.005626	0.002794	0.008779	0.009172	0.0031	0.007632	0.01472	0.01523	0.003285	0.01132	0.006336	0.009769	0.01025	0.006351	0.007939	0.01291	0.01359	0.005981	0.009292	0.00515533	0.009439	0.00989067	0.00526733	0.00783667	0.0135133	0.0141367	0.00508233	0.009968	0.004039	0.003101	0.00341367	0.00497	0.0025	0.00332333	0.01205	0.02115
15.98	0.001261	0.007374	0.00533633	0.00277	0.008701	0.009096	0.003069	0.007555	0.0146	0.01511	0.003247	0.01122	0.0067	0.01014	0.01062	0.00673	0.008271	0.01325	0.01393	0.006351	0.009558	0.00539	0.00966033	0.010112	0.00550967	0.00803233	0.0137	0.0143233	0.00531633	0.010112	0.004005	0.003279	0.003521	0.004929	0.002559	0.003349	0.012	0.02103
15.99	0.00125	0.006962	0.005058	0.002747	0.008623	0.009021	0.003039	0.007479	0.01448	0.015	0.003209	0.01113	0.007037	0.0105	0.01098	0.00709	0.008587	0.01358	0.01426	0.006708	0.009815	0.005607	0.00987433	0.010327	0.00573967	0.00821767	0.01388	0.0145067	0.00554167	0.0102533	0.00397	0.003468	0.00363533	0.004888	0.002622	0.00337733	0.01195	0.0209
16	0.001239	0.006572	0.00479433	0.002723	0.008546	0.008947	0.003008	0.007404	0.01436	0.01488	0.003171	0.01103	0.007337	0.01083	0.01132	0.00742	0.008879	0.0139	0.01459	0.007045	0.01006	0.005799	0.0100687	0.010529	0.00594933	0.00838733	0.0140533	0.0146867	0.00575367	0.0103833	0.003936	0.003668	0.00375733	0.004848	0.002691	0.00341	0.01189	0.02078
16.01	0.001228	0.006206	0.00454667	0.0027	0.008471	0.008874	0.002979	0.007329	0.01424	0.01477	0.003134	0.01093	0.007591	0.01113	0.01162	0.007708	0.009138	0.01419	0.01489	0.00735	0.01027	0.00596067	0.0102437	0.0107047	0.00613167	0.008535	0.0142067	0.01485	0.00594467	0.01049	0.003902	0.003878	0.003886	0.004809	0.002765	0.00344633	0.01184	0.02065
16.02	0.001217	0.005865	0.00431567	0.002677	0.008395	0.008801	0.002949	0.007255	0.01412	0.01466	0.003098	0.01084	0.007789	0.01139	0.01188	0.007948	0.009359	0.01446	0.01516	0.007615	0.01047	0.006085	0.0103917	0.0108537	0.00628167	0.00865767	0.0143467	0.0149933	0.00610933	0.0105933	0.003869	0.004096	0.00402033	0.004769	0.002845	0.00348633	0.01178	0.02053
16.03	0.001206	0.005548	0.00410067	0.002655	0.008321	0.00873	0.00292	0.007182	0.01401	0.01454	0.003062	0.01075	0.007927	0.01159	0.01209	0.00813	0.009538	0.01469	0.0154	0.007831	0.01064	0.00616967	0.0105003	0.01097	0.00639333	0.00875267	0.0144633	0.0151133	0.00624133	0.0106767	0.003836	0.004322	0.00416	0.004731	0.002931	0.003531	0.01173	0.02041
16.04	0.001195	0.005255	0.00390167	0.002633	0.008248	0.008659	0.002891	0.00711	0.01389	0.01443	0.003027	0.01065	0.008002	0.01175	0.01225	0.00825	0.009672	0.01489	0.01561	0.007993	0.01077	0.00621233	0.0105827	0.011053	0.00646367	0.008818	0.0145567	0.0152167	0.00633767	0.01073	0.003804	0.004551	0.004302	0.004692	0.003023	0.00357933	0.01168	0.02029
16.05	0.001185	0.004984	0.00371767	0.002611	0.008175	0.008589	0.002863	0.007038	0.01378	0.01432	0.002992	0.01056	0.008015	0.01184	0.01235	0.008308	0.009761	0.01504	0.01576	0.008097	0.01088	0.00621367	0.0106183	0.0110963	0.006493	0.00885333	0.01462	0.01528	0.00639533	0.0107733	0.003771	0.004782	0.004445	0.004654	0.003121	0.003632	0.01162	0.02017
16.06	0.001174	0.004734	0.00354733	0.002589	0.008103	0.008519	0.002835	0.006968	0.01366	0.01421	0.002958	0.01047	0.00797	0.01189	0.01239	0.008306	0.009807	0.01515	0.01588	0.008142	0.01096	0.00617633	0.0106277	0.0110997	0.00648233	0.00886067	0.0146533	0.0153233	0.006414	0.0107967	0.00374	0.005011	0.00458733	0.004617	0.003225	0.003689	0.01157	0.02005
16.07	0.001164	0.004504	0.00339067	0.002567	0.008032	0.008451	0.002807	0.006898	0.01355	0.01411	0.002924	0.01038	0.007872	0.01188	0.01239	0.008246	0.00981	0.01521	0.01595	0.00813	0.01101	0.00610367	0.0105973	0.011077	0.006433	0.00883933	0.0146567	0.0153367	0.00639467	0.0108	0.003708	0.005234	0.00472533	0.004579	0.003335	0.00374967	0.01152	0.01993
16.08	0.001154	0.004291	0.00324533	0.002546	0.007962	0.008383	0.00278	0.006828	0.01344	0.014	0.002891	0.01029	0.007731	0.01183	0.01233	0.008135	0.009776	0.01524	0.01598	0.008066	0.01103	0.00600267	0.0105407	0.0110143	0.00635	0.00879333	0.01464	0.01532	0.006341	0.0107833	0.003677	0.005448	0.00485767	0.004543	0.00345	0.00381433	0.01147	0.01982
16.09	0.001143	0.004095	0.003111	0.002525	0.007892	0.008316	0.002753	0.006759	0.01333	0.01389	0.002858	0.0102	0.007553	0.01173	0.01224	0.007983	0.009709	0.01523	0.01597	0.007955	0.01103	0.005877	0.0104507	0.010932	0.00623967	0.00872567	0.0145967	0.0152767	0.006256	0.0107533	0.003646	0.005648	0.00498067	0.004506	0.003571	0.00388267	0.01141	0.0197
16.1	0.001133	0.003913	0.00298633	0.002504	0.007824	0.008249	0.002727	0.006691	0.01322	0.01379	0.002826	0.01011	0.007347	0.0116	0.01211	0.007795	0.009614	0.01518	0.01592	0.007804	0.011	0.00573267	0.0103413	0.010823	0.00610567	0.00863967	0.0145267	0.01521	0.00614467	0.0107033	0.003615	0.005829	0.005091	0.00447	0.003697	0.00395467	0.01136	0.01959
16.11	0.001124	0.003745	0.00287133	0.002483	0.007756	0.008183	0.0027	0.006624	0.01311	0.01368	0.002794	0.01002	0.007122	0.01145	0.01194	0.00758	0.009495	0.01511	0.01585	0.007621	0.01096	0.00557567	0.0102187	0.0106877	0.00595333	0.008538	0.0144433	0.0151267	0.006012	0.0106467	0.003585	0.005989	0.00518767	0.004435	0.003827	0.00402967	0.01131	0.01947
16.12	0.001114	0.00359	0.00276467	0.002463	0.007689	0.008118	0.002675	0.006557	0.013	0.01358	0.002763	0.009934	0.006883	0.01127	0.01176	0.007347	0.009356	0.01501	0.01575	0.007413	0.0109	0.00540967	0.0100763	0.010546	0.00578967	0.008423	0.01434	0.0150267	0.005863	0.010578	0.003555	0.006124	0.00526767	0.004399	0.003961	0.004107	0.01126	0.01936
16.13	0.001104	0.003445	0.00266467	0.002443	0.007622	0.008054	0.002649	0.006491	0.0129	0.01348	0.002732	0.009847	0.006637	0.01107	0.01156	0.007101	0.009204	0.01489	0.01562	0.007187	0.01083	0.005239	0.00992067	0.0103913	0.005617	0.00829967	0.0142267	0.0149067	0.005702	0.0105023	0.003526	0.006232	0.00533	0.004364	0.004097	0.004186	0.01121	0.01925
16.14	0.001094	0.003311	0.002572	0.002423	0.007556	0.00799	0.002624	0.006425	0.01279	0.01338	0.002702	0.009761	0.006389	0.01086	0.01135	0.006849	0.00904	0.01475	0.01548	0.00695	0.01074	0.005067	0.00975867	0.01023	0.00544067	0.00816833	0.0140967	0.01478	0.005534	0.0104137	0.003496	0.00631	0.005372	0.00433	0.004234	0.004266	0.01116	0.01914
16.15	0.001085	0.003186	0.00248567	0.002403	0.007491	0.007927	0.002599	0.00636	0.01269	0.01328	0.002672	0.009675	0.006143	0.01064	0.01113	0.006595	0.008868	0.0146	0.01532	0.006706	0.01065	0.00489633	0.00959033	0.0100623	0.005263	0.008032	0.0139633	0.01464	0.00536133	0.010325	0.003467	0.006359	0.005395	0.004296	0.004371	0.004346	0.01111	0.01903
16.16	0.001076	0.00307	0.00240533	0.002384	0.007427	0.007865	0.002574	0.006296	0.01258	0.01318	0.002642	0.00959	0.005901	0.01042	0.01091	0.006343	0.008692	0.01444	0.01516	0.006461	0.01054	0.00472867	0.00942233	0.009895	0.00508667	0.00789333	0.01382	0.0145	0.005188	0.0102233	0.003439	0.006379	0.005399	0.004262	0.004507	0.00442533	0.01106	0.01892
16.17	0.001066	0.002961	0.00232933	0.002364	0.007363	0.007803	0.00255	0.006232	0.01248	0.01308	0.002613	0.009506	0.005666	0.0102	0.01068	0.006096	0.008513	0.01427	0.01498	0.006217	0.01043	0.00456533	0.00925433	0.009721	0.004914	0.00775267	0.0136733	0.0143467	0.00501567	0.010122	0.00341	0.00637	0.00538333	0.004228	0.00464	0.00450267	0.01101	0.01881
16.18	0.001057	0.002859	0.00225833	0.002345	0.0073	0.007742	0.002526	0.006169	0.01238	0.01299	0.002585	0.009422	0.00544	0.009984	0.01046	0.005856	0.008334	0.01409	0.0148	0.005978	0.01032	0.00440833	0.00908933	0.009554	0.004746	0.00761233	0.01352	0.0141967	0.004847	0.0100207	0.003382	0.006335	0.00535067	0.004195	0.004767	0.00457633	0.01096	0.0187
16.19	0.001048	0.002764	0.002192	0.002326	0.007238	0.007682	0.002502	0.006106	0.01228	0.01289	0.002556	0.009339	0.005223	0.009768	0.01024	0.005624	0.008155	0.01391	0.01462	0.005745	0.0102	0.00425733	0.00892467	0.00938733	0.00458333	0.007472	0.0133667	0.0140433	0.004682	0.009913	0.003354	0.006276	0.005302	0.004163	0.004889	0.004647	0.01092	0.01859
16.2	0.001039	0.002675	0.00212967	0.002307	0.007176	0.007622	0.002479	0.006044	0.01218	0.01279	0.002529	0.009256	0.005017	0.009556	0.01003	0.005402	0.007979	0.01373	0.01444	0.005519	0.01008	0.00411367	0.00876267	0.00922733	0.00442767	0.007334	0.0132133	0.01389	0.00452233	0.00980533	0.003327	0.006196	0.00523967	0.00413	0.005002	0.00471133	0.01087	0.01849
16.21	0.00103	0.002591	0.00207067	0.002289	0.007115	0.007563	0.002455	0.005983	0.01208	0.0127	0.002501	0.009173	0.00482	0.009349	0.009821	0.00519	0.007805	0.01355	0.01425	0.005303	0.00996	0.00397633	0.00860433	0.00906833	0.00427833	0.00719767	0.01306	0.0137333	0.004369	0.00969767	0.0033	0.006098	0.00516533	0.004098	0.005106	0.00477	0.01082	0.01838
16.22	0.001021	0.002512	0.002015	0.00227	0.007055	0.007504	0.002432	0.005922	0.01198	0.01261	0.002474	0.009092	0.004633	0.009149	0.00962	0.004988	0.007635	0.01337	0.01407	0.005096	0.009838	0.00384533	0.008451	0.00891467	0.004136	0.007064	0.0129067	0.0135833	0.004222	0.00958933	0.003273	0.005986	0.00508167	0.004066	0.005198	0.00482067	0.01078	0.01828
16.23	0.001013	0.002438	0.001963	0.002252	0.006995	0.007446	0.00241	0.005861	0.01189	0.01251	0.002447	0.00901	0.004457	0.008955	0.009425	0.004796	0.00747	0.01319	0.01389	0.004898	0.009715	0.003722	0.00830167	0.00876533	0.00400067	0.00693367	0.0127567	0.01343	0.004081	0.00948	0.003246	0.005861	0.00498933	0.004035	0.005279	0.00486433	0.01073	0.01818
16.24	0.001004	0.002368	0.00191333	0.002234	0.006936	0.007389	0.002387	0.005801	0.01179	0.01242	0.002421	0.008929	0.00429	0.008768	0.009237	0.004614	0.007309	0.01302	0.01371	0.00471	0.009593	0.00360467	0.00815733	0.008621	0.00387167	0.00680633	0.01261	0.01328	0.003947	0.00937167	0.003219	0.005728	0.00489167	0.004003	0.005345	0.00489767	0.01069	0.01807
16.25	0.0009956	0.002301	0.00186587	0.002216	0.006878	0.007332	0.002365	0.005742	0.0117	0.01233	0.002395	0.008849	0.004133	0.008587	0.009057	0.004442	0.007153	0.01285	0.01354	0.004532	0.009471	0.003494	0.00801733	0.008482	0.00374967	0.00668267	0.0124667	0.0131367	0.00381967	0.00926367	0.003193	0.005588	0.00478967	0.003973	0.005398	0.004923	0.01064	0.01797
16.26	0.0009872	0.002239	0.00182173	0.002199	0.00682	0.007276	0.002344	0.005683	0.0116	0.01224	0.00237	0.008769	0.003984	0.008414	0.008883	0.004279	0.007001	0.01268	0.01337	0.004363	0.009351	0.003389	0.00788267	0.00834733	0.003634	0.00656167	0.01232	0.0129933	0.00369867	0.009157	0.003167	0.005443	0.00468433	0.003942	0.005436	0.004938	0.0106	0.01787
16.27	0.0009788	0.002179	0.00177893	0.002181	0.006763	0.007221	0.002322	0.005625	0.01151	0.01215	0.002344	0.008689	0.003844	0.008247	0.008716	0.004125	0.006855	0.01251	0.0132	0.004203	0.009232	0.00328967	0.00775233	0.00821767	0.003524	0.006445	0.0121767	0.01285	0.00358333	0.009051	0.003142	0.005296	0.004578	0.003912	0.005459	0.00494333	0.01055	0.01777
16.28	0.0009706	0.002123	0.00173887	0.002164	0.006706	0.007166	0.002301	0.005567	0.01142	0.01206	0.002319	0.00861	0.003712	0.008087	0.008557	0.00398	0.006713	0.01235	0.01304	0.004051	0.009114	0.003196	0.00762667	0.00809333	0.00342033	0.006331	0.01204	0.0127133	0.00347367	0.008946	0.003116	0.005149	0.00447133	0.003882	0.005468	0.00493933	0.01051	0.01767
16.29	0.0009624	0.002069	0.00170013	0.002147	0.00665	0.007111	0.00228	0.00551	0.01132	0.01198	0.002295	0.008531	0.003587	0.007934	0.008403	0.003843	0.006576	0.01219	0.01288	0.003908	0.008998	0.003107	0.007506	0.00797233	0.003322	0.00622067	0.0119	0.01258	0.00337033	0.00884233	0.003091	0.005003	0.00436567	0.003852	0.005463	0.004926	0.01047	0.01757
16.3	0.0009543	0.002019	0.0016641	0.00213	0.006595	0.007057	0.002259	0.005453	0.01123	0.01189	0.002271	0.008453	0.003469	0.007786	0.008257	0.003713	0.006443	0.01203	0.01273	0.003773	0.008883	0.00302267	0.007389	0.007857	0.00322833	0.006113	0.0117633	0.01245	0.00327233	0.00873967	0.003066	0.004858	0.00426067	0.003823	0.005444	0.00490367	0.01042	0.01748
16.31	0.0009463	0.00197	0.00162877	0.002113	0.00654	0.007004	0.002238	0.005396	0.01114	0.0118	0.002247	0.008375	0.003358	0.007645	0.008116	0.003591	0.006316	0.01188	0.01258	0.003645	0.00877	0.002943	0.00727667	0.00774533	0.00314	0.00600933	0.0116333	0.01232	0.003179	0.00863833	0.003042	0.004716	0.004158	0.003794	0.005413	0.00487333	0.01038	0.01738
16.32	0.0009384	0.001924	0.00159547	0.002097	0.006486	0.006951	0.002218	0.005341	0.01105	0.01172	0.002223	0.008298	0.003253	0.007509	0.00798	0.003475	0.006192	0.01174	0.01243	0.003523	0.00866	0.00286767	0.007168	0.007637	0.003056	0.00590833	0.01151	0.0121933	0.00308967	0.00853933	0.003017	0.004577	0.004057	0.003765	0.005371	0.00483567	0.01034	0.01728
16.33	0.0009305	0.00188	0.0015635	0.00208	0.006432	0.006899	0.002198	0.005285	0.01097	0.01163	0.0022	0.008221	0.003153	0.007379	0.007851	0.003366	0.006073	0.01159	0.01229	0.003409	0.008551	0.00279533	0.00706333	0.00753367	0.00297667	0.00581033	0.0113833	0.01207	0.003006	0.008441	0.002993	0.004442	0.003959	0.003736	0.005319	0.00479133	0.0103	0.01719
16.34	0.0009227	0.001838	0.0015329	0.002064	0.006379	0.006847	0.002178	0.00523	0.01088	0.01155	0.002177	0.008144	0.003059	0.007253	0.007726	0.003262	0.005958	0.01146	0.01215	0.0033	0.008444	0.00272733	0.00696167	0.007433	0.00290067	0.00571533	0.0112667	0.01195	0.00292567	0.008344	0.002969	0.004311	0.00386367	0.003708	0.005258	0.00474133	0.01026	0.01709
16.35	0.000915	0.001798	0.00150367	0.002048	0.006327	0.006796	0.002158	0.005176	0.01079	0.01147	0.002155	0.008068	0.00297	0.007133	0.007607	0.003164	0.005847	0.01132	0.01202	0.003197	0.008339	0.00266267	0.00686433	0.00733667	0.00282867	0.00562333	0.0111433	0.0118367	0.00284967	0.00824867	0.002945	0.004185	0.00377167	0.00368	0.00519	0.00468667	0.01022	0.017
16.36	0.0009074	0.00176	0.0014758	0.002032	0.006275	0.006745	0.002139	0.005122	0.01071	0.01139	0.002132	0.007992	0.002886	0.007017	0.007492	0.003071	0.00574	0.01119	0.01189	0.0031	0.008236	0.00260133	0.00676967	0.007243	0.00276033	0.005534	0.01103	0.0117233	0.00277733	0.00815467	0.002922	0.004063	0.00368267	0.003652	0.005114	0.00462667	0.01018	0.01691
16.37	0.0008999	0.001723	0.00144863	0.002016	0.006223	0.006695	0.00212	0.005069	0.01062	0.01131	0.00211	0.007917	0.002805	0.006906	0.007382	0.002982	0.005636	0.01106	0.01176	0.003007	0.008134	0.002542	0.00667833	0.007153	0.00269467	0.005447	0.0109133	0.01161	0.002708	0.00806167	0.002899	0.003946	0.003597	0.003625	0.005034	0.00456433	0.01015	0.01682
16.38	0.0008924	0.001688	0.0014228	0.002	0.006172	0.006645	0.002101	0.005016	0.01054	0.01122	0.002088	0.007842	0.002729	0.006799	0.007275	0.002899	0.005535	0.01094	0.01164	0.002919	0.008035	0.002486	0.00659	0.007065	0.002633	0.005362	0.0108067	0.0115	0.002642	0.00797067	0.002876	0.003833	0.003514	0.003597	0.004949	0.00449833	0.01011	0.01672
16.39	0.000885	0.001654	0.00139767	0.001985	0.006122	0.006596	0.002082	0.004963	0.01045	0.01115	0.002067	0.007767	0.002657	0.006696	0.007173	0.002819	0.005438	0.01081	0.01152	0.002836	0.007937	0.002433	0.00650467	0.00698067	0.00257333	0.00527967	0.01069	0.0113967	0.00257967	0.00788033	0.002853	0.003725	0.00343433	0.003571	0.004861	0.004431	0.01007	0.01663
16.4	0.0008777	0.001622	0.0013739	0.001969	0.006072	0.006547	0.002063	0.004911	0.01037	0.01107	0.002046	0.007693	0.002589	0.006597	0.007075	0.002743	0.005345	0.0107	0.01141	0.002757	0.007842	0.00238233	0.006422	0.006899	0.00251633	0.00520033	0.01059	0.0112967	0.00252	0.00779233	0.00283	0.003622	0.003358	0.003544	0.004771	0.004362	0.01003	0.01654
16.41	0.0008705	0.001591	0.00135083	0.001954	0.006023	0.006499	0.002045	0.00486	0.01029	0.01099	0.002025	0.007619	0.002523	0.006501	0.00698	0.002671	0.005254	0.01058	0.01129	0.002681	0.007748	0.00233333	0.00634167	0.00681967	0.00246233	0.00512267	0.0104833	0.01119	0.00246233	0.007705	0.002808	0.003523	0.00328467	0.003517	0.00468	0.00429233	0.009999	0.01645
16.42	0.0008633	0.001561	0.00132843	0.001939	0.005974	0.006451	0.002027	0.004809	0.01021	0.01091	0.002004	0.007545	0.002461	0.006408	0.006888	0.002603	0.005166	0.01047	0.01118	0.002609	0.007655	0.002287	0.00626333	0.00674233	0.002411	0.005047	0.0103833	0.01109	0.00240733	0.00761833	0.002786	0.003427	0.00321333	0.003491	0.004587	0.00422167	0.009964	0.01637
16.43	0.0008562	0.001532	0.00130673	0.001924	0.005926	0.006404	0.002009	0.004758	0.01013	0.01083	0.001984	0.007472	0.002401	0.006319	0.0068	0.002537	0.00508	0.01036	0.01108	0.002541	0.007565	0.002242	0.006188	0.006668	0.002361	0.00497267	0.0102833	0.0109967	0.00235533	0.007534	0.002764	0.003337	0.003146	0.003465	0.004495	0.00415167	0.009929	0.01628
16.44	0.0008492	0.001504	0.00128573	0.001909	0.005878	0.006357	0.001991	0.004708	0.01005	0.01076	0.001964	0.007399	0.002345	0.006233	0.006715	0.002475	0.004997	0.01025	0.01097	0.002476	0.007476	0.00219967	0.00611467	0.00659567	0.00231367	0.00490067	0.0101833	0.0109	0.00230533	0.00745033	0.002742	0.003249	0.00308	0.003439	0.004402	0.004081	0.009895	0.01619
16.45	0.0008422	0.001477	0.0012654	0.001895	0.005831	0.006311	0.001973	0.004658	0.009972	0.01068	0.001944	0.007327	0.002291	0.00615	0.006632	0.002415	0.004917	0.01015	0.01087	0.002413	0.007388	0.002159	0.00604367	0.006525	0.00226767	0.00483067	0.0100907	0.0108067	0.00225667	0.00736767	0.00272	0.003166	0.00301733	0.003414	0.004311	0.004012	0.009861	0.01611
16.46	0.0008353	0.001452	0.00124643	0.00188	0.005784	0.006265	0.001956	0.004609	0.009894	0.01061	0.001924	0.007255	0.002239	0.006069	0.006552	0.002358	0.004839	0.01005	0.01077	0.002354	0.007302	0.00211933	0.005974	0.00645633	0.002224	0.00476233	0.009998	0.0107167	0.00221067	0.00728633	0.002699	0.003086	0.002957	0.003389	0.004221	0.00394367	0.009829	0.01602
16.47	0.0008285	0.001427	0.0012275	0.001866	0.005737	0.00622	0.001939	0.004561	0.009817	0.01053	0.001905	0.007184	0.002189	0.005991	0.006475	0.002304	0.004764	0.009947	0.01067	0.002297	0.007218	0.00208133	0.00590633	0.00639	0.00218233	0.00469633	0.00990367	0.0106233	0.00216633	0.00720667	0.002678	0.00301	0.00289933	0.003364	0.004132	0.003876	0.009796	0.01594
16.48	0.0008218	0.001403	0.00120927	0.001852	0.005692	0.006175	0.001922	0.004513	0.00974	0.01046	0.001886	0.007113	0.002142	0.005916	0.0064	0.002252	0.00469	0.00985	0.01058	0.002242	0.007135	0.00204533	0.00584133	0.006325	0.002142	0.004631	0.00981333	0.01054	0.00212333	0.00712767	0.002657	0.002937	0.00284367	0.003339	0.004045	0.00380967	0.009764	0.01585
16.49	0.0008151	0.001379	0.00119103	0.001838	0.005646	0.00613	0.001905	0.004465	0.009665	0.01039	0.001867	0.007042	0.002096	0.005842	0.006328	0.002202	0.004619	0.009755	0.01049	0.00219	0.007054	0.00201	0.00577667	0.006262	0.002103	0.00456767	0.009725	0.0104567	0.00208233	0.00705	0.002636	0.002867	0.00279	0.003314	0.003959	0.003744	0.009733	0.01577
16.5	0.0008084	0.001357	0.00117413	0.001824	0.005601	0.006086	0.001889	0.004418	0.00959	0.01032	0.001848	0.006972	0.002053	0.005771	0.006258	0.002154	0.00455	0.009663	0.0104	0.00214	0.006974	0.00197667	0.00571433	0.00620067	0.00206567	0.004506	0.00963867	0.0103733	0.00204267	0.00697333	0.002615	0.002799	0.00273767	0.00329	0.003876	0.00368067	0.009702	0.01569
16.51	0.0008019	0.001335	0.0011573	0.00181	0.005557	0.006043	0.001872	0.004371	0.009516	0.01025	0.00183	0.006902	0.002011	0.005702	0.006189	0.002108	0.004482	0.009572	0.01031	0.002093	0.006895	0.001944	0.00565367	0.00614033	0.00202933	0.004445	0.00955333	0.01029	0.00200533	0.00689733	0.002595	0.002735	0.00268833	0.003266	0.003795	0.00361867	0.009672	0.0156
16.52	0.0007954	0.001314	0.00114113	0.001796	0.005513	0.005999	0.001856	0.004325	0.009442	0.01018	0.001812	0.006833	0.001971	0.005635	0.006123	0.002064	0.004417	0.009484	0.01022	0.002047	0.006817	0.00191267	0.00559433	0.00608167	0.00199467	0.00438633	0.00947	0.0102067	0.00196867	0.00682233	0.002575	0.002673	0.00264033	0.003242	0.003716	0.003558	0.009642	0.01552
16.53	0.0007889	0.001294	0.00112563	0.001783	0.00547	0.005957	0.00184	0.004279	0.009369	0.01011	0.001794	0.006764	0.001932	0.00557	0.006059	0.002022	0.004353	0.009397	0.01014	0.002002	0.006741	0.00188233	0.00553667	0.006025	0.00196133	0.00432833	0.00938767	0.01013	0.00193267	0.00674867	0.002555	0.002614	0.00259433	0.003218	0.003639	0.00349867	0.009613	0.01544
16.54	0.0007826	0.001274	0.0011102	0.001769	0.005426	0.005914	0.001824	0.004234	0.009297	0.01004	0.001776	0.006695	0.001895	0.005507	0.005996	0.001981	0.00429	0.009313	0.01006	0.00196	0.006666	0.001853	0.00548	0.00596867	0.00192867	0.00427133	0.00930767	0.0100533	0.00189867	0.00667567	0.002535	0.002557	0.00254967	0.003195	0.003564	0.003441	0.009584	0.01536
16.55	0.0007762	0.001255	0.0010954	0.001756	0.005384	0.005872	0.001808	0.004189	0.009226	0.009968	0.001759	0.006627	0.001859	0.005446	0.005935	0.001942	0.00423	0.00923	0.009977	0.001919	0.006593	0.00182467	0.00542533	0.005914	0.00189733	0.00421633	0.00922867	0.009974	0.00186567	0.00660433	0.002515	0.002502	0.00250633	0.003172	0.003492	0.00338533	0.009556	0.01528
16.56	0.00077	0.001236	0.00108067	0.001743	0.005342	0.005831	0.001793	0.004145	0.009155	0.0099	0.001742	0.00656	0.001824	0.005386	0.005876	0.001904	0.004171	0.009148	0.009898	0.00188	0.00652	0.001797	0.00537133	0.005861	0.001867	0.00416233	0.00915033	0.00989867	0.001834	0.00653333	0.002496	0.00245	0.00246533	0.003149	0.003422	0.003331	0.009529	0.0152
16.57	0.0007638	0.001218	0.0010666	0.00173	0.0053	0.00579	0.001777	0.004101	0.009085	0.009833	0.001724	0.006493	0.001791	0.005328	0.005818	0.001867	0.004113	0.009069	0.009821	0.001842	0.006449	0.00177067	0.00531867	0.00580867	0.001837	0.004109	0.00907433	0.009825	0.00180267	0.00646367	0.002476	0.002399	0.00242467	0.003126	0.003354	0.003278	0.009502	0.01513
16.58	0.0007577	0.001201	0.00105323	0.001717	0.005259	0.005749	0.001762	0.004058	0.009016	0.009766	0.001708	0.006426	0.001759	0.005271	0.005762	0.001832	0.004057	0.008991	0.009745	0.001806	0.006379	0.001745	0.005267	0.00575767	0.00180867	0.00405733	0.00899933	0.009752	0.00177333	0.00639467	0.002457	0.002351	0.00238633	0.003103	0.003289	0.003227	0.009475	0.01505
16.59	0.0007516	0.001184	0.00103987	0.001704	0.005218	0.005709	0.001747	0.004015	0.008947	0.0097	0.001691	0.00636	0.001728	0.005216	0.005708	0.001798	0.004003	0.008914	0.009671	0.001771	0.00631	0.00172	0.00521667	0.00570833	0.001781	0.004007	0.008925	0.00968067	0.00174433	0.00632667	0.002438	0.002304	0.00234867	0.003081	0.003225	0.003177	0.009449	0.01497
16.6	0.0007456	0.001167	0.00102653	0.001691	0.005177	0.005669	0.001732	0.003973	0.008879	0.009635	0.001674	0.006295	0.001698	0.005162	0.005654	0.001766	0.003949	0.008839	0.009598	0.001737	0.006242	0.00169567	0.005167	0.005659	0.00175467	0.003957	0.00885233	0.00961033	0.001716	0.00625967	0.002419	0.002259	0.00231233	0.003058	0.003164	0.00312867	0.009424	0.0149
16.61	0.0007396	0.001151	0.00101387	0.001679	0.005137	0.005629	0.001717	0.003931	0.008812	0.00957	0.001658	0.00623	0.001669	0.005109	0.005602	0.001734	0.003897	0.008766	0.009527	0.001704	0.006176	0.00167233	0.00511833	0.005611	0.00172833	0.00390833	0.00878133	0.00954133	0.00168867	0.006194	0.002401	0.002216	0.00227767	0.003036	0.003104	0.00308133	0.009399	0.01482
16.62	0.0007337	0.001136	0.0010019	0.001666	0.005098	0.00559	0.001702	0.00389	0.008745	0.009506	0.001642	0.006166	0.001641	0.005058	0.005551	0.001704	0.003846	0.008694	0.009457	0.001672	0.00611	0.00164933	0.00507133	0.005564	0.00170333	0.00386067	0.008711	0.00947333	0.001662	0.00612867	0.002382	0.002174	0.00224333	0.003014	0.003046	0.00303533	0.009375	0.01475
16.63	0.0007278	0.001121	0.000989933	0.001654	0.005059	0.005551	0.001688	0.003849	0.008679	0.009443	0.001626	0.006102	0.001614	0.005008	0.005501	0.001674	0.003797	0.008623	0.009388	0.001642	0.006045	0.00162733	0.005025	0.00551767	0.00167867	0.00381433	0.00864167	0.00940633	0.00163667	0.006064	0.002364	0.002133	0.00221	0.002993	0.002991	0.00299167	0.009351	0.01467
16.64	0.000722	0.001106	0.000978	0.001642	0.00502	0.005513	0.001674	0.003809	0.008614	0.00938	0.001611	0.006039	0.001588	0.004959	0.005453	0.001646	0.003748	0.008553	0.00932	0.001612	0.005982	0.001606	0.00497933	0.005473	0.00165533	0.00376833	0.00857333	0.00934	0.00161167	0.006001	0.002346	0.002095	0.00217867	0.002971	0.002937	0.00294833	0.009328	0.0146
16.65	0.0007163	0.001091	0.0009661	0.001629	0.004981	0.005474	0.00166	0.00377	0.008549	0.009317	0.001595	0.005976	0.001563	0.004911	0.005405	0.001618	0.003701	0.008485	0.009254	0.001584	0.005919	0.001585	0.00493433	0.005428	0.001632	0.003724	0.00850633	0.009275	0.00158767	0.005938	0.002328	0.002057	0.00214733	0.00295	0.002885	0.00290667	0.009305	0.01452
16.66	0.0007106	0.001077	0.000954867	0.001617	0.004943	0.005437	0.001645	0.00373	0.008485	0.009255	0.00158	0.005914	0.001538	0.004865	0.005359	0.001591	0.003655	0.008418	0.009189	0.001556	0.005857	0.00156433	0.004891	0.005385	0.001609	0.00368	0.00844033	0.009211	0.001564	0.005876	0.00231	0.002021	0.00211733	0.002929	0.002834	0.00286567	0.009283	0.01445
16.67	0.000705	0.001064	0.000944333	0.001606	0.004906	0.005399	0.001632	0.003692	0.008422	0.009194	0.001565	0.005853	0.001515	0.004819	0.005313	0.001565	0.00361	0.008352	0.009125	0.001529	0.005797	0.00154533	0.004848	0.00534167	0.00158733	0.00363733	0.00837533	0.009148	0.001541	0.00581567	0.002292	0.001986	0.002088	0.002908	0.002786	0.00282667	0.009261	0.01438
16.68	0.0006994	0.00105	0.000933133	0.001594	0.004868	0.005362	0.001618	0.003654	0.008359	0.009133	0.00155	0.005792	0.001491	0.004774	0.005269	0.00154	0.003566	0.008287	0.009062	0.001503	0.005737	0.00152533	0.00480533	0.0053	0.001566	0.00359533	0.008311	0.00908567	0.00151867	0.00575533	0.002275	0.001952	0.00205967	0.002887	0.002738	0.00278767	0.00924	0.01431
16.69	0.0006939	0.001037	0.000922633	0.001582	0.004832	0.005326	0.001604	0.003616	0.008297	0.009073	0.001535	0.005732	0.001469	0.00473	0.005226	0.001516	0.003522	0.008224	0.009	0.001478	0.005679	0.00150667	0.004764	0.00525933	0.00154533	0.00355333	0.00824833	0.00902433	0.001497	0.00569667	0.002257	0.001919	0.00203167	0.002867	0.002693	0.002751	0.009219	0.01424
16.7	0.0006884	0.001024	0.000912133	0.00157	0.004795	0.005289	0.001591	0.003579	0.008236	0.009014	0.00152	0.005673	0.001447	0.004688	0.005183	0.001492	0.00348	0.008161	0.00894	0.001454	0.005621	0.001488	0.00472367	0.00521833	0.001525	0.003513	0.008186	0.00896467	0.001476	0.00563833	0.00224	0.001887	0.00200467	0.002846	0.002648	0.002714	0.009199	0.01417
16.71	0.000683	0.001012	0.000902333	0.001559	0.004759	0.005254	0.001578	0.003542	0.008175	0.008955	0.001506	0.005614	0.001426	0.004646	0.005141	0.001469	0.003439	0.008099	0.00888	0.00143	0.005564	0.00147033	0.00468367	0.00517867	0.00150533	0.00347333	0.00812433	0.008905	0.00145533	0.00558067	0.002223	0.001856	0.00197833	0.002826	0.002606	0.00267933	0.009179	0.0141
16.72	0.0006776	0.0009999	0.000892467	0.001548	0.004723	0.005218	0.001564	0.003506	0.008114	0.008896	0.001492	0.005556	0.001406	0.004604	0.0051	0.001447	0.003399	0.008039	0.008821	0.001407	0.005508	0.00145333	0.00464367	0.00513933	0.001486	0.00343467	0.008064	0.008846	0.00143533	0.005524	0.002206	0.001826	0.00195267	0.002806	0.002564	0.00264467	0.00916	0.01403
16.73	0.0006723	0.0009881	0.000882833	0.001536	0.004688	0.005183	0.001551	0.00347	0.008055	0.008839	0.001477	0.005499	0.001386	0.004564	0.00506	0.001425	0.003359	0.007979	0.008763	0.001385	0.005453	0.001436	0.00460533	0.005101	0.001467	0.003396	0.00800433	0.00878833	0.00141567	0.00546833	0.002189	0.001797	0.00192767	0.002786	0.002524	0.00261133	0.009141	0.01396
16.74	0.000667	0.0009765	0.000873333	0.001525	0.004653	0.005148	0.001538	0.003435	0.007996	0.008781	0.001463	0.005442	0.001366	0.004525	0.005021	0.001404	0.003321	0.007921	0.008706	0.001363	0.005399	0.001419	0.00456767	0.00506333	0.00144867	0.003359	0.007946	0.008731	0.00139633	0.00541333	0.002172	0.001769	0.00190333	0.002766	0.002485	0.00257867	0.009123	0.01389
16.75	0.0006618	0.0009652	0.000864067	0.001514	0.004618	0.005113	0.001526	0.003401	0.007937	0.008724	0.00145	0.005386	0.001347	0.004486	0.004982	0.001383	0.003283	0.007863	0.00865	0.001342	0.005346	0.00140267	0.00453	0.00502567	0.00143067	0.00332233	0.00788767	0.00867467	0.001378	0.00535933	0.002156	0.001742	0.00188	0.002747	0.002447	0.002547	0.009105	0.01382
16.76	0.0006566	0.0009542	0.000855	0.001503	0.004584	0.005079	0.001513	0.003367	0.007879	0.008668	0.001436	0.005331	0.001329	0.004448	0.004944	0.001363	0.003246	0.007806	0.008594	0.001321	0.005294	0.001387	0.00449333	0.004989	0.001413	0.00328633	0.00783033	0.00861867	0.00135933	0.00530633	0.002139	0.001716	0.001857	0.002727	0.00241	0.00251567	0.009088	0.01376
16.77	0.0006515	0.0009434	0.0008461	0.001492	0.00455	0.005045	0.0015	0.003333	0.007822	0.008612	0.001423	0.005276	0.001311	0.004411	0.004907	0.001344	0.00321	0.00775	0.00854	0.001302	0.005242	0.00137133	0.00445733	0.004953	0.001396	0.003251	0.007774	0.008564	0.00134233	0.00525333	0.002123	0.00169	0.00183433	0.002708	0.002374	0.00248533	0.009071	0.01369
16.78	0.0006464	0.0009328	0.000837333	0.001481	0.004517	0.005011	0.001488	0.0033	0.007765	0.008557	0.001409	0.005223	0.001293	0.004374	0.00487	0.001325	0.003175	0.007695	0.008486	0.001282	0.005191	0.00135567	0.00442167	0.004917	0.00137933	0.00321667	0.00771833	0.00850967	0.00132433	0.00520167	0.002107	0.001665	0.00181233	0.002689	0.00234	0.00245633	0.009055	0.01362
16.79	0.0006414	0.0009225	0.0008288	0.001471	0.004484	0.004978	0.001476	0.003268	0.007709	0.008502	0.001396	0.00517	0.001276	0.004338	0.004834	0.001307	0.00314	0.007641	0.008433	0.001263	0.005142	0.001341	0.00438667	0.004882	0.00136333	0.00318267	0.00766367	0.008456	0.00130733	0.00515133	0.002091	0.001641	0.001791	0.00267	0.002306	0.00242733	0.009039	0.01356
16.8	0.0006364	0.0009123	0.000820333	0.00146	0.004451	0.004945	0.001464	0.003236	0.007654	0.008448	0.001383	0.005117	0.00126	0.004303	0.004799	0.001289	0.003106	0.007587	0.008381	0.001245	0.005093	0.00132667	0.00435233	0.00484767	0.00134733	0.00314933	0.00760933	0.00840333	0.001291	0.005101	0.002075	0.001617	0.00176967	0.002651	0.002274	0.00239967	0.009024	0.01349
16.81	0.0006315	0.0009024	0.0008121	0.001449	0.004418	0.004912	0.001451	0.003204	0.007599	0.008394	0.00137	0.005066	0.001243	0.004269	0.004765	0.001271	0.003073	0.007535	0.00833	0.001227	0.005045	0.00131167	0.00431867	0.004814	0.001331	0.00311667	0.00755633	0.00835133	0.00127467	0.005052	0.002059	0.001595	0.00174967	0.002633	0.002242	0.00237233	0.009009	0.01343
16.82	0.0006266	0.0008927	0.000804	0.001439	0.004386	0.00488	0.00144	0.003173	0.007544	0.008341	0.001357	0.005015	0.001228	0.004235	0.00473	0.001254	0.003041	0.007483	0.008279	0.001209	0.004997	0.00129833	0.00428533	0.00478	0.001316	0.003085	0.00750333	0.00829967	0.00125833	0.005003	0.002044	0.001572	0.00172933	0.002614	0.002211	0.00234533	0.008994	0.01337
16.83	0.0006217	0.0008832	0.000796033	0.001429	0.004354	0.004848	0.001428	0.003143	0.007491	0.008288	0.001345	0.004965	0.001212	0.004201	0.004697	0.001237	0.003009	0.007431	0.008229	0.001192	0.004951	0.00128433	0.004252	0.00474733	0.00130067	0.00305367	0.007451	0.00824867	0.001243	0.00495567	0.002028	0.001551	0.00171	0.002596	0.002181	0.00231933	0.00898	0.0133
16.84	0.0006169	0.0008739	0.000788233	0.001418	0.004323	0.004816	0.001416	0.003113	0.007437	0.008236	0.001332	0.004916	0.001197	0.004168	0.004664	0.001221	0.002978	0.007381	0.00818	0.001176	0.004905	0.00127067	0.00421967	0.00471467	0.001286	0.003023	0.00739967	0.00819867	0.001228	0.00490867	0.002013	0.001529	0.00169033	0.002578	0.002152	0.002294	0.008966	0.01324
16.85	0.0006122	0.0008648	0.0007806	0.001408	0.004292	0.004785	0.001404	0.003083	0.007385	0.008184	0.00132	0.004868	0.001182	0.004136	0.004632	0.001205	0.002947	0.007331	0.008131	0.001159	0.00486	0.00125733	0.004188	0.004683	0.00127133	0.00299233	0.007349	0.00814867	0.00121267	0.00486267	0.001998	0.001509	0.001672	0.00256	0.002124	0.00226933	0.008953	0.01318
16.86	0.0006075	0.0008559	0.0007731	0.001398	0.004261	0.004753	0.001393	0.003054	0.007333	0.008133	0.001308	0.00482	0.001168	0.004104	0.0046	0.001189	0.002918	0.007282	0.008083	0.001144	0.004816	0.00124467	0.00415633	0.004651	0.001257	0.00296333	0.007299	0.00809967	0.00119867	0.00481733	0.001983	0.001489	0.00165367	0.002542	0.002096	0.00224467	0.00894	0.01312
16.87	0.0006028	0.0008471	0.000765667	0.001388	0.00423	0.004723	0.001382	0.003026	0.007281	0.008082	0.001296	0.004773	0.001154	0.004073	0.004568	0.001174	0.002888	0.007234	0.008036	0.001128	0.004773	0.001232	0.00412533	0.00461967	0.00124333	0.002934	0.00724967	0.00805133	0.001184	0.004773	0.001968	0.001469	0.00163533	0.002524	0.002069	0.00222067	0.008928	0.01305
16.88	0.0005982	0.0008385	0.0007584	0.001378	0.0042	0.004692	0.00137	0.002998	0.00723	0.008032	0.001284	0.004727	0.00114	0.004042	0.004537	0.001159	0.00286	0.007186	0.007989	0.001113	0.004731	0.00121933	0.00409467	0.00458867	0.00122933	0.002906	0.00720067	0.00800333	0.00117	0.00472967	0.001953	0.00145	0.00161767	0.002507	0.002043	0.00219767	0.008916	0.01299
16.89	0.0005937	0.0008301	0.0007513	0.001368	0.00417	0.004662	0.001359	0.00297	0.007179	0.007982	0.001272	0.004682	0.001127	0.004012	0.004507	0.001145	0.002832	0.007139	0.007943	0.001098	0.004689	0.00120733	0.00406467	0.00455867	0.00121633	0.002878	0.00715233	0.007956	0.001156	0.00468667	0.001938	0.001431	0.0016	0.002489	0.002017	0.00217433	0.008905	0.01293
16.9	0.0005892	0.0008218	0.000744267	0.001359	0.004141	0.004632	0.001348	0.002943	0.007129	0.007933	0.001261	0.004638	0.001113	0.003982	0.004477	0.001131	0.002805	0.007093	0.007897	0.001084	0.004648	0.001195	0.004035	0.00452867	0.00120333	0.002851	0.007105	0.007909	0.001143	0.00464467	0.001923	0.001413	0.001583	0.002472	0.001992	0.002152	0.008894	0.01287
16.91	0.0005847	0.0008137	0.000737367	0.001349	0.004112	0.004602	0.001337	0.002917	0.00708	0.007884	0.001249	0.004594	0.001101	0.003953	0.004447	0.001117	0.002778	0.007047	0.007852	0.00107	0.004608	0.00118367	0.004006	0.00449867	0.00119033	0.00282433	0.007058	0.00786267	0.00112967	0.00460333	0.001909	0.001396	0.001567	0.002455	0.001968	0.00213033	0.008883	0.01281
16.92	0.0005803	0.0008057	0.000730567	0.001339	0.004083	0.004572	0.001327	0.002891	0.007031	0.007835	0.001238	0.004552	0.001088	0.003924	0.004418	0.001103	0.002752	0.007002	0.007808	0.001056	0.004568	0.00117167	0.003977	0.00446933	0.00117767	0.00279833	0.00701167	0.007817	0.00111667	0.00456267	0.001894	0.001378	0.00155	0.002438	0.001945	0.00210933	0.008873	0.01275
16.93	0.0005759	0.0007979	0.0007239	0.00133	0.004054	0.004543	0.001316	0.002865	0.006983	0.007787	0.001226	0.00451	0.001076	0.003896	0.00439	0.00109	0.002726	0.006957	0.007764	0.001042	0.004529	0.00116067	0.00394867	0.004441	0.00116533	0.00277233	0.00696567	0.00777167	0.00110333	0.00452267	0.00188	0.001361	0.001534	0.002421	0.001921	0.00208767	0.008864	0.0127
16.94	0.0005716	0.0007902	0.000717333	0.001321	0.004026	0.004514	0.001305	0.00284	0.006935	0.00774	0.001215	0.004469	0.001064	0.003868	0.004361	0.001077	0.002701	0.006913	0.00772	0.001029	0.004491	0.00114967	0.00392067	0.004412	0.001153	0.00274733	0.00692033	0.00772667	0.001091	0.00448367	0.001866	0.001345	0.00151867	0.002404	0.001899	0.00206733	0.008854	0.01264
16.95	0.0005674	0.0007827	0.000710933	0.001311	0.003998	0.004486	0.001295	0.002815	0.006888	0.007693	0.001204	0.004428	0.001052	0.003841	0.004334	0.001064	0.002676	0.00687	0.007677	0.001016	0.004454	0.00113833	0.00389333	0.00438467	0.001141	0.00272233	0.006876	0.00768233	0.00107867	0.00444533	0.001852	0.001329	0.00150333	0.002387	0.001877	0.002047	0.008846	0.01258
16.96	0.0005631	0.0007753	0.000704567	0.001302	0.00397	0.004457	0.001284	0.002791	0.006841	0.007646	0.001193	0.004389	0.00104	0.003814	0.004306	0.001052	0.002652	0.006827	0.007635	0.001004	0.004418	0.00112733	0.003866	0.00435633	0.00112933	0.00269833	0.00683167	0.00763867	0.001067	0.00440833	0.001838	0.001313	0.001488	0.002371	0.001855	0.002027	0.008837	0.01252
16.97	0.000559	0.000768	0.000698333	0.001293	0.003943	0.004429	0.001274	0.002767	0.006795	0.0076	0.001183	0.00435	0.001029	0.003787	0.004279	0.00104	0.002629	0.006784	0.007593	0.0009912	0.004382	0.001117	0.003839	0.004329	0.001118	0.002675	0.00678767	0.00759533	0.00105513	0.00437133	0.001824	0.001297	0.00147267	0.002355	0.001835	0.00200833	0.008829	0.01247
16.98	0.0005549	0.0007609	0.000692233	0.001284	0.003916	0.004401	0.001264	0.002744	0.006749	0.007554	0.001172	0.004313	0.001018	0.003761	0.004252	0.001028	0.002606	0.006743	0.007552	0.0009791	0.004347	0.00110667	0.00381267	0.00430167	0.00110667	0.002652	0.006745	0.00755267	0.0010434	0.00433567	0.00181	0.001282	0.001458	0.002338	0.001814	0.00198867	0.008821	0.01241
16.99	0.0005509	0.0007539	0.000686233	0.001275	0.003889	0.004374	0.001254	0.002721	0.006704	0.007508	0.001161	0.004276	0.001007	0.003735	0.004226	0.001016	0.002583	0.006701	0.007511	0.0009673	0.004312	0.00109633	0.00378633	0.00427533	0.00109533	0.002629	0.006702	0.00751	0.00103187	0.0043	0.001797	0.001268	0.00144433	0.002322	0.001794	0.00197	0.008814	0.01235
17	0.0005469	0.000747	0.0006803	0.001266	0.003863	0.004347	0.001244	0.002699	0.006659	0.007464	0.001151	0.004239	0.0009959	0.003709	0.0042	0.001004	0.002561	0.00666	0.007471	0.0009556	0.004278	0.00108593	0.00376033	0.004249	0.001084	0.002607	0.00665967	0.00746867	0.00102073	0.004265	0.001783	0.001253	0.00142967	0.002306	0.001774	0.00195133	0.008807	0.0123
17.01	0.000543	0.0007402	0.000674467	0.001257	0.003836	0.00432	0.001234	0.002677	0.006615	0.007419	0.00114	0.004204	0.0009854	0.003684	0.004174	0.0009932	0.002539	0.00662	0.007431	0.0009442	0.004245	0.00107593	0.00373467	0.00422267	0.00107347	0.002585	0.00661833	0.007427	0.00100947	0.00423133	0.00177	0.001239	0.001416	0.00229	0.001755	0.00193333	0.008801	0.01224
17.02	0.0005392	0.0007336	0.0006688	0.001248	0.003811	0.004293	0.001224	0.002656	0.006571	0.007375	0.00113	0.00417	0.0009751	0.003659	0.004149	0.0009821	0.002518	0.00658	0.007391	0.0009331	0.004213	0.00106607	0.00370967	0.004197	0.00106273	0.002564	0.006577	0.00738567	0.000998733	0.00419867	0.001757	0.001225	0.00140233	0.002275	0.001737	0.00191633	0.008795	0.01219
17.03	0.0005355	0.000727	0.000663167	0.00124	0.003785	0.004266	0.001214	0.002635	0.006528	0.007331	0.00112	0.004136	0.000965	0.003635	0.004124	0.0009713	0.002497	0.006541	0.007352	0.0009221	0.004181	0.00105667	0.003685	0.00417133	0.0010522	0.002543	0.00653667	0.007345	0.000988067	0.004166	0.001743	0.001211	0.00138833	0.002259	0.001718	0.00189833	0.008789	0.01213
17.04	0.0005318	0.0007206	0.000657667	0.001231	0.00376	0.00424	0.001205	0.002614	0.006485	0.007288	0.00111	0.004103	0.000955	0.003611	0.004099	0.0009607	0.002477	0.006502	0.007313	0.0009114	0.00415	0.001047	0.00366067	0.004146	0.00104213	0.00252267	0.00649633	0.00730467	0.0009776	0.00413433	0.00173	0.001198	0.00137533	0.002244	0.0017	0.00188133	0.008784	0.01208
17.05	0.0005283	0.0007143	0.0006523	0.001223	0.003735	0.004214	0.001195	0.002594	0.006443	0.007245	0.0011	0.004071	0.0009453	0.003587	0.004075	0.0009502	0.002457	0.006464	0.007275	0.0009009	0.004119	0.00103787	0.00363633	0.00412133	0.0010318	0.00250267	0.006457	0.007265	0.000967267	0.004103	0.001717	0.001185	0.00136233	0.002228	0.001683	0.00186467	0.008779	0.01203
17.06	0.0005249	0.0007081	0.000647033	0.001214	0.00371	0.004188	0.001186	0.002575	0.006401	0.007203	0.00109	0.004039	0.0009357	0.003563	0.004051	0.00094	0.002438	0.006426	0.007237	0.0008905	0.00409	0.00102847	0.003612	0.00409667	0.001022	0.00248367	0.00641767	0.00722567	0.000957	0.004073	0.001704	0.001172	0.00134933	0.002213	0.001666	0.00184833	0.008774	0.01197
17.07	0.0005217	0.0007019	0.000641833	0.001206	0.003685	0.004163	0.001176	0.002555	0.00636	0.007161	0.001081	0.004009	0.0009263	0.00354	0.004027	0.0009299	0.002419	0.006388	0.0072	0.0008804	0.00406	0.00101953	0.00358833	0.00407233	0.00101193	0.00246433	0.00637867	0.007187	0.000947267	0.004043	0.001692	0.00116	0.00133733	0.002198	0.001649	0.001832	0.00877	0.01192
17.08	0.0005186	0.0006959	0.0006368	0.001198	0.003661	0.004137	0.001167	0.002536	0.006319	0.007119	0.001071	0.003979	0.000917	0.003517	0.004004	0.00092	0.0024	0.006351	0.007163	0.0008705	0.004032	0.00101067	0.003565	0.00404833	0.00100233	0.00244533	0.00634033	0.00714833	0.000937333	0.00401433	0.001679	0.001148	0.001325	0.002183	0.001632	0.00181567	0.008766	0.01187
17.09	0.0005157	0.00069	0.0006319	0.00119	0.003637	0.004112	0.001158	0.002518	0.006279	0.007078	0.001062	0.00395	0.0009079	0.003495	0.003981	0.0009103	0.002382	0.006315	0.007126	0.0008607	0.004004	0.00100193	0.00354233	0.00402467	0.000992867	0.00242733	0.006303	0.00711	0.0009278	0.003986	0.001666	0.001135	0.001312	0.002168	0.001616	0.0018	0.008762	0.01182
17.1	0.0005131	0.0006842	0.000627167	0.001181	0.003614	0.004087	0.001149	0.0025	0.006239	0.007037	0.001052	0.003921	0.000899	0.003472	0.003958	0.0009008	0.002364	0.006279	0.00709	0.0008511	0.003976	0.000993	0.00351933	0.004001	0.000983533	0.00240933	0.00626567	0.00707233	0.000918067	0.00395767	0.001654	0.001124	0.00130067	0.002153	0.0016	0.00178433	0.008759	0.01177
17.11	0.0005108	0.0006785	0.0006226	0.001173	0.00359	0.004063	0.00114	0.002483	0.006199	0.006997	0.001043	0.003894	0.0008902	0.00345	0.003935	0.0008914	0.002346	0.006243	0.007054	0.0008417	0.00395	0.000984467	0.00349667	0.00397767	0.000974267	0.00239167	0.00622833	0.007035	0.0009088	0.00393133	0.001641	0.001112	0.00128833	0.002138	0.001585	0.00176933	0.008756	0.01172
17.12	0.0005088	0.0006728	0.000618133	0.001166	0.003567	0.004039	0.001131	0.002465	0.006161	0.006957	0.001034	0.003867	0.0008816	0.003429	0.003913	0.0008822	0.002329	0.006207	0.007019	0.0008325	0.003924	0.0009764	0.003475	0.003955	0.000965133	0.00237433	0.00619167	0.00699833	0.000899667	0.003905	0.001629	0.001101	0.001277	0.002124	0.00157	0.00175467	0.008754	0.01166
17.13	0.0005067	0.0006673	0.000613767	0.001158	0.003544	0.004015	0.001122	0.002449	0.006122	0.006917	0.001025	0.003841	0.0008731	0.003407	0.003891	0.0008732	0.002313	0.006173	0.006983	0.0008234	0.003898	0.000968067	0.00345267	0.00393233	0.000956133	0.00235833	0.006156	0.006961	0.0008906	0.003879	0.001617	0.00109	0.00126567	0.002109	0.001555	0.00173967	0.008751	0.01161
17.14	0.0005049	0.0006618	0.0006095	0.00115	0.003522	0.003991	0.001114	0.002432	0.006084	0.006878	0.001016	0.003816	0.0008648	0.003386	0.003869	0.0008643	0.002296	0.006138	0.006949	0.0008145	0.003873	0.000959867	0.00343133	0.00390967	0.000947533	0.00234133	0.00612	0.00692533	0.000881667	0.003854	0.001605	0.001079	0.00125433	0.002095	0.00154	0.001725	0.008749	0.01156
17.15	0.0005041	0.0006565	0.0006057	0.001142	0.0035	0.003967	0.001105	0.002416	0.006047	0.006839	0.001007	0.003791	0.0008566	0.003365	0.003847	0.0008556	0.00228	0.006104	0.006914	0.0008057	0.003848	0.000951733	0.00341	0.003887	0.000938733	0.00232533	0.006085	0.006889	0.0008728	0.003829	0.001593	0.001068	0.001243	0.002081	0.001526	0.001711	0.008748	0.01152
17.16	0.0005035	0.0006512	0.000601967	0.001135	0.003478	0.003944	0.001097	0.002401	0.00601	0.006801	0.0009982	0.003767	0.0008485	0.003345	0.003826	0.000847	0.002265	0.00607	0.00688	0.0007971	0.003824	0.000944	0.00338933	0.00386533	0.000930333	0.00231033	0.00605	0.00685367	0.000864133	0.003805	0.001581	0.001057	0.00123167	0.002067	0.001512	0.001697	0.008747	0.01147
17.17	0.0005016	0.000646	0.000597867	0.001127	0.003456	0.003921	0.001088	0.002385	0.005973	0.006763	0.0009896	0.003744	0.0008406	0.003324	0.003805	0.0008385	0.002249	0.006037	0.006846	0.0007887	0.003801	0.000936067	0.003368	0.00384367	0.000921667	0.00229433	0.00601567	0.00681833	0.000855667	0.003782	0.001569	0.001047	0.001221	0.002053	0.001498	0.001683	0.008746	0.01142
17.18	0.0004981	0.0006409	0.0005933	0.00112	0.003435	0.003898	0.00108	0.002371	0.005937	0.006725	0.000981	0.003722	0.0008328	0.003304	0.003784	0.0008302	0.002234	0.006004	0.006813	0.0007804	0.003778	0.000928533	0.00334767	0.003822	0.000913467	0.00227967	0.00598167	0.00678367	0.000847267	0.00375933	0.001557	0.001037	0.00121033	0.002039	0.001484	0.001669	0.008745	0.01137
17.19	0.0004944	0.0006359	0.000588733	0.001113	0.003413	0.003875	0.001072	0.002356	0.005902	0.006688	0.0009725	0.0037	0.0008251	0.003285	0.003763	0.0008221	0.002219	0.005971	0.00678	0.0007722	0.003756	0.000921067	0.00332767	0.00380033	0.0009054	0.00226467	0.005948	0.00674933	0.000838967	0.00373733	0.001546	0.001027	0.0012	0.002025	0.001471	0.00165567	0.008745	0.01132
17.2	0.0004896	0.0006309	0.0005838	0.001105	0.003393	0.003853	0.001064	0.002342	0.005867	0.006651	0.0009641	0.003679	0.0008175	0.003265	0.003743	0.000814	0.002205	0.005939	0.006747	0.0007641	0.003734	0.000913333	0.00330767	0.00377967	0.000897333	0.00225067	0.005915	0.006715	0.000830767	0.00371567	0.001534	0.001017	0.00118933	0.002011	0.001458	0.00164233	0.008745	0.01127
17.21	0.0004832	0.0006261	0.000578467	0.001098	0.003372	0.003831	0.001056	0.002328	0.005832	0.006615	0.0009558	0.003659	0.0008101	0.003246	0.003723	0.0008061	0.002191	0.005907	0.006715	0.0007562	0.003713	0.000906067	0.003288	0.003759	0.0008894	0.00223667	0.005882	0.00668167	0.000822733	0.003695	0.001523	0.001007	0.001179	0.001998	0.001445	0.00162933	0.008746	0.01123
17.22	0.0004765	0.0006213	0.000573033	0.001091	0.003352	0.003809	0.001048	0.002315	0.005798	0.006578	0.0009476	0.003639	0.0008028	0.003226	0.003703	0.0007983	0.002177	0.005875	0.006683	0.0007485	0.003692	0.000898867	0.003268	0.00373833	0.000881533	0.002223	0.00584933	0.006648	0.000814867	0.00367433	0.001511	0.0009976	0.00116873	0.001984	0.001433	0.00161667	0.008746	0.01118
17.23	0.0004706	0.0006166	0.000567933	0.001084	0.003331	0.003787	0.00104	0.002302	0.005764	0.006543	0.0009395	0.00362	0.0007955	0.003208	0.003683	0.0007907	0.002164	0.005844	0.006651	0.0007408	0.003672	0.000891667	0.003249	0.00371767	0.0008738	0.00221	0.00581733	0.006615	0.000807033	0.00365467	0.0015	0.0009882	0.0011588	0.001971	0.00142	0.00160367	0.008747	0.01113
17.24	0.0004655	0.0006119	0.0005631	0.001077	0.003312	0.003766	0.001032	0.00229	0.005731	0.006507	0.0009315	0.003602	0.0007884	0.003189	0.003664	0.0007831	0.002151	0.005813	0.006619	0.0007333	0.003652	0.0008846	0.00323	0.003698	0.000866067	0.00219733	0.00578567	0.00658167	0.000799367	0.00363533	0.001489	0.000979	0.001149	0.001957	0.001408	0.001591	0.008748	0.01109
17.25	0.0004603	0.0006074	0.000558367	0.00107	0.003292	0.003744	0.001024	0.002277	0.005698	0.006472	0.0009236	0.003584	0.0007815	0.003171	0.003645	0.0007757	0.002138	0.005782	0.006588	0.0007259	0.003632	0.000877667	0.00321133	0.003678	0.000858467	0.00218433	0.005754	0.00654933	0.0007918	0.003616	0.001478	0.00097	0.00113933	0.001944	0.001396	0.00157867	0.00875	0.01104
17.26	0.0004553	0.0006029	0.0005537	0.001064	0.003273	0.003723	0.001017	0.002265	0.005665	0.006438	0.0009157	0.003567	0.0007746	0.003152	0.003626	0.0007684	0.002125	0.005752	0.006557	0.0007186	0.003613	0.000871067	0.00319233	0.00365833	0.000851267	0.00217167	0.005723	0.00651733	0.0007843	0.00359767	0.001467	0.0009611	0.00112973	0.001931	0.001384	0.00156633	0.008752	0.01099
17.27	0.0004507	0.0005985	0.000549233	0.001057	0.003253	0.003702	0.001009	0.002254	0.005633	0.006403	0.0009079	0.00355	0.0007678	0.003134	0.003607	0.0007612	0.002113	0.005722	0.006527	0.0007114	0.003595	0.0008642	0.00317367	0.00363867	0.0008438	0.00216	0.00569233	0.00648567	0.0007769	0.00358	0.001456	0.0009523	0.0011202	0.001918	0.001373	0.00155467	0.008754	0.01095
17.28	0.0004464	0.0005942	0.000544933	0.00105	0.003234	0.003682	0.001002	0.002242	0.005602	0.006369	0.0009002	0.003534	0.0007611	0.003116	0.003588	0.0007541	0.002101	0.005693	0.006496	0.0007044	0.003577	0.0008574	0.00315533	0.00361933	0.000836733	0.002148	0.00566267	0.00645367	0.000769667	0.00356267	0.001445	0.0009437	0.0011108	0.001905	0.001361	0.00154233	0.008756	0.0109
17.29	0.0004422	0.00059	0.000540733	0.001043	0.003216	0.003661	0.000994	0.002231	0.00557	0.006336	0.0008925	0.003519	0.0007546	0.003099	0.00357	0.0007472	0.002089	0.005663	0.006466	0.0006974	0.00356	0.000850733	0.003138	0.00360033	0.000829467	0.00213633	0.005632	0.00642267	0.000762433	0.00354633	0.001434	0.0009353	0.00110153	0.001892	0.00135	0.00153067	0.008759	0.01086
17.3	0.0004383	0.0005858	0.000536633	0.001036	0.003197	0.003641	0.0009864	0.00222	0.00554	0.006302	0.0008848	0.003504	0.0007481	0.003082	0.003551	0.0007403	0.002077	0.005634	0.006437	0.0006906	0.003542	0.000844067	0.00312033	0.003581	0.000822333	0.00212467	0.00560267	0.006392	0.000755333	0.00352933	0.001424	0.0009269	0.0010926	0.00188	0.001339	0.00151933	0.008762	0.01082
17.31	0.0004345	0.0005817	0.000532633	0.00103	0.003179	0.003621	0.000979	0.00221	0.005509	0.006269	0.0008773	0.00349	0.0007417	0.003064	0.003533	0.0007335	0.002066	0.005606	0.006407	0.0006839	0.003526	0.0008378	0.00310233	0.00356233	0.000815333	0.002114	0.00557367	0.006361	0.000748367	0.003514	0.001413	0.0009187	0.00108347	0.001867	0.001328	0.00150767	0.008765	0.01077
17.32	0.0004308	0.0005777	0.000528733	0.001023	0.00316	0.0036	0.0009715	0.002199	0.005479	0.006237	0.0008697	0.003476	0.0007354	0.003047	0.003515	0.0007269	0.002055	0.005577	0.006378	0.0006772	0.00351	0.000831267	0.00308467	0.00354333	0.000808433	0.002103	0.00554433	0.006331	0.000741367	0.00349867	0.001403	0.0009107	0.0010748	0.001854	0.001318	0.00149667	0.008769	0.01073
17.33	0.0004273	0.0005738	0.000524967	0.001016	0.003142	0.00358	0.0009638	0.002189	0.005449	0.006204	0.0008621	0.003463	0.0007292	0.003031	0.003498	0.0007203	0.002044	0.005549	0.006349	0.0006707	0.003494	0.0008248	0.003068	0.00352533	0.000801467	0.00209233	0.00551567	0.00630067	0.0007345	0.00348367	0.001392	0.0009027	0.0010658	0.001842	0.001307	0.00148533	0.008772	0.01069
17.34	0.0004238	0.00057	0.000521267	0.001009	0.003124	0.00356	0.0009563	0.002179	0.00542	0.006172	0.0008546	0.003451	0.0007231	0.003014	0.00348	0.0007139	0.002034	0.005521	0.00632	0.0006643	0.003478	0.0008184	0.00305067	0.00350667	0.0007947	0.00208233	0.00548733	0.00627067	0.000727733	0.003469	0.001382	0.0008949	0.00105727	0.00183	0.001297	0.00147467	0.008776	0.01064
17.35	0.0004204	0.0005662	0.0005176	0.001001	0.003107	0.003541	0.0009488	0.00217	0.005391	0.00614	0.0008472	0.003439	0.0007171	0.002998	0.003463	0.0007075	0.002023	0.005494	0.006292	0.000658	0.003463	0.000811733	0.00303433	0.003489	0.000787933	0.002072	0.00545967	0.00624133	0.000721067	0.003455	0.001372	0.0008872	0.0010488	0.001817	0.001287	0.00146367	0.00878	0.0106
17.36	0.0004171	0.0005626	0.0005141	0.0009942	0.003089	0.003521	0.0009413	0.00216	0.005363	0.006109	0.0008397	0.003427	0.0007112	0.002981	0.003446	0.0007012	0.002013	0.005467	0.006264	0.0006517	0.003449	0.000805533	0.003017	0.003471	0.000781233	0.002062	0.00543233	0.00621233	0.000714367	0.00344167	0.001362	0.0008796	0.0010404	0.001805	0.001277	0.001453	0.008785	0.01056
17.37	0.0004138	0.000559	0.0005106	0.0009871	0.003072	0.003502	0.0009338	0.002151	0.005335	0.006078	0.0008324	0.003416	0.0007054	0.002965	0.003429	0.000695	0.002003	0.00544	0.006236	0.0006456	0.003434	0.0007993	0.00300067	0.00345333	0.0007746	0.00205233	0.005405	0.00618333	0.000707867	0.003428	0.001351	0.0008722	0.0010318	0.001793	0.001267	0.00144233	0.00879	0.01052
17.38	0.0004106	0.0005555	0.0005072	0.0009799	0.003054	0.003483	0.0009264	0.002142	0.005307	0.006047	0.0008251	0.003405	0.0006997	0.002949	0.003412	0.0006889	0.001994	0.005413	0.006208	0.0006395	0.00342	0.0007931	0.002984	0.00343567	0.000768067	0.00204333	0.00537767	0.00615433	0.000701367	0.003415	0.001341	0.0008648	0.00102353	0.001781	0.001258	0.00143233	0.008794	0.01047
17.39	0.0004075	0.0005522	0.000503967	0.0009728	0.003037	0.003464	0.000919	0.002133	0.00528	0.006016	0.0008178	0.003395	0.000694	0.002934	0.003395	0.000683	0.001984	0.005387	0.006181	0.0006336	0.003407	0.000786933	0.00296833	0.003418	0.000761667	0.00203367	0.00535133	0.006126	0.000695	0.003403	0.001331	0.0008576	0.0010154	0.001769	0.001248	0.00142167	0.0088	0.01043
17.4	0.0004044	0.0005489	0.000500733	0.0009658	0.003021	0.003445	0.0009116	0.002125	0.005253	0.005986	0.0008106	0.003386	0.0006885	0.002918	0.003379	0.000677	0.001975	0.00536	0.006154	0.0006277	0.003394	0.000780933	0.00295233	0.003401	0.0007552	0.002025	0.00532433	0.006098	0.000688667	0.00339133	0.001321	0.0008505	0.00100733	0.001757	0.001239	0.00141167	0.008805	0.01039
17.41	0.0004013	0.0005457	0.000497567	0.0009588	0.003004	0.003426	0.0009044	0.002117	0.005226	0.005956	0.0008035	0.003377	0.000683	0.002903	0.003362	0.0006712	0.001966	0.005335	0.006127	0.0006219	0.003381	0.000774933	0.00293667	0.00338333	0.000748933	0.00201633	0.00529867	0.00607	0.000682433	0.00337967	0.001311	0.0008435	0.000999333	0.001745	0.001229	0.001401	0.008811	0.01035
17.42	0.0003983	0.0005427	0.000494567	0.0009519	0.002988	0.003408	0.0008972	0.002109	0.0052	0.005927	0.0007965	0.003368	0.0006776	0.002888	0.003346	0.0006655	0.001957	0.005309	0.0061	0.0006162	0.003369	0.000769033	0.00292133	0.00336667	0.000742733	0.00200767	0.00527267	0.00604233	0.0006763	0.00336867	0.001301	0.0008366	0.0009914	0.001733	0.00122	0.001391	0.008816	0.01031
17.43	0.0003953	0.0005397	0.000491567	0.000945	0.002972	0.003389	0.0008901	0.002102	0.005174	0.005898	0.0007896	0.00336	0.0006723	0.002873	0.00333	0.0006599	0.001949	0.005284	0.006074	0.0006106	0.003356	0.0007632	0.002906	0.00334967	0.000736633	0.002	0.00524733	0.00601533	0.000670267	0.00335733	0.001291	0.0008297	0.000983467	0.001721	0.001211	0.001381	0.008822	0.01027
17.44	0.0003924	0.0005369	0.000488733	0.0009383	0.002956	0.003371	0.000883	0.002094	0.005149	0.005869	0.0007827	0.003353	0.0006671	0.002858	0.003315	0.0006543	0.00194	0.005259	0.006048	0.0006051	0.003345	0.0007575	0.00289067	0.00333367	0.000730533	0.00199133	0.00522233	0.00598833	0.0006643	0.00334767	0.001281	0.000823	0.000975667	0.001709	0.001203	0.00137167	0.008828	0.01023
17.45	0.0003895	0.0005342	0.000485967	0.0009316	0.002941	0.003354	0.0008761	0.002087	0.005124	0.00584	0.0007759	0.003346	0.000662	0.002843	0.003299	0.0006488	0.001932	0.005234	0.006022	0.0005996	0.003333	0.000751867	0.00287567	0.00331733	0.000724567	0.00198367	0.00519733	0.00596133	0.000658367	0.00333733	0.001271	0.0008164	0.000967933	0.001698	0.001194	0.001362	0.008835	0.01019
17.46	0.0003866	0.0005315	0.0004832	0.000925	0.002925	0.003336	0.0008692	0.002081	0.0051	0.005812	0.0007692	0.003339	0.000657	0.002829	0.003283	0.0006434	0.001924	0.005209	0.005996	0.0005943	0.003322	0.000746333	0.002861	0.00330067	0.000718667	0.00197633	0.00517267	0.00593467	0.0006526	0.00332767	0.001261	0.0008099	0.000960267	0.001686	0.001185	0.001352	0.008841	0.01015
17.47	0.0003838	0.000529	0.0004806	0.0009185	0.00291	0.003318	0.0008624	0.002074	0.005076	0.005784	0.0007625	0.003333	0.000652	0.002815	0.003268	0.0006381	0.001916	0.005185	0.005971	0.000589	0.003311	0.000740833	0.00284667	0.00328467	0.000712867	0.00196867	0.00514867	0.00590867	0.000646833	0.00331833	0.001251	0.0008035	0.000952667	0.001675	0.001177	0.001343	0.008848	0.01011
17.48	0.000381	0.0005266	0.000478067	0.0009121	0.002895	0.003301	0.0008557	0.002068	0.005052	0.005757	0.000756	0.003328	0.0006471	0.002801	0.003253	0.0006329	0.001909	0.005161	0.005945	0.0005838	0.003301	0.000735433	0.00283233	0.003269	0.000707167	0.001962	0.00512467	0.00588233	0.0006412	0.00331	0.001241	0.0007972	0.000945133	0.001663	0.001169	0.00133367	0.008855	0.01007
17.49	0.0003782	0.0005243	0.0004756	0.0009058	0.002881	0.003284	0.0008491	0.002062	0.005029	0.00573	0.0007495	0.003323	0.0006424	0.002787	0.003238	0.0006278	0.001901	0.005137	0.00592	0.0005787	0.00329	0.0007302	0.00281833	0.00325333	0.000701567	0.00195467	0.005101	0.00585667	0.000635633	0.003301	0.001232	0.000791	0.000938	0.001652	0.001161	0.00132467	0.008862	0.01003
17.5	0.0003754	0.0005219	0.000473067	0.0008995	0.002866	0.003268	0.0008425	0.002057	0.005006	0.005703	0.000743	0.003318	0.0006377	0.002773	0.003223	0.0006227	0.001894	0.005114	0.005896	0.0005736	0.00328	0.000724967	0.002804	0.003238	0.000695967	0.00194833	0.005078	0.00583167	0.000630067	0.00329267	0.001222	0.0007849	0.0009306	0.00164	0.001152	0.00131467	0.008869	0.009996
17.51	0.0003727	0.0005197	0.0004707	0.0008933	0.002852	0.003251	0.000836	0.002051	0.004984	0.005676	0.0007367	0.003314	0.0006331	0.002759	0.003208	0.0006177	0.001887	0.00509	0.005871	0.0005687	0.003271	0.000719833	0.00279	0.00322233	0.000690467	0.00194167	0.00505467	0.005806	0.0006247	0.00328533	0.001212	0.0007789	0.000923267	0.001629	0.001145	0.00130633	0.008877	0.009958
17.52	0.00037	0.0005173	0.0004682	0.0008872	0.002838	0.003235	0.0008296	0.002046	0.004962	0.00565	0.0007304	0.00331	0.0006286	0.002746	0.003194	0.0006128	0.00188	0.005067	0.005847	0.0005638	0.003261	0.0007148	0.00277667	0.00320767	0.000685067	0.00193533	0.005032	0.00578133	0.000619333	0.00327733	0.001202	0.000773	0.000916	0.001618	0.001137	0.00129733	0.008885	0.009921
17.53	0.0003674	0.0005149	0.000465733	0.0008811	0.002825	0.003218	0.0008232	0.002041	0.00494	0.005624	0.0007241	0.003307	0.0006241	0.002732	0.00318	0.000608	0.001873	0.005044	0.005823	0.0005589	0.003252	0.000709767	0.002763	0.00319267	0.000679733	0.001929	0.00500933	0.00575667	0.000613967	0.00327033	0.001193	0.0007671	0.000909067	0.001606	0.001129	0.001288	0.008892	0.009883
17.54	0.0003647	0.0005123	0.0004631	0.0008751	0.002811	0.003202	0.0008169	0.002037	0.004919	0.005599	0.000718	0.003304	0.0006198	0.002719	0.003165	0.0006033	0.001867	0.005022	0.005799	0.0005542	0.003243	0.0007049	0.00274967	0.00317733	0.0006745	0.00192367	0.00498767	0.00573233	0.0006088	0.00326333	0.001183	0.0007614	0.000901933	0.001595	0.001121	0.001279	0.0089	0.009846
17.55	0.0003621	0.0005096	0.000460433	0.0008692	0.002798	0.003187	0.0008107	0.002032	0.004898	0.005573	0.0007119	0.003301	0.0006156	0.002706	0.003151	0.0005987	0.00186	0.004999	0.005775	0.0005495	0.003235	0.000700133	0.00273667	0.003163	0.000669367	0.00191733	0.00496533	0.00570767	0.000603633	0.003257	0.001173	0.0007557	0.0008948	0.001584	0.001114	0.00127067	0.008908	0.009809
17.56	0.0003596	0.0005066	0.0004576	0.0008633	0.002785	0.003171	0.0008045	0.002028	0.004878	0.005548	0.0007059	0.003299	0.0006115	0.002693	0.003137	0.0005941	0.001854	0.004977	0.005751	0.0005449	0.003227	0.000695433	0.00272367	0.00314833	0.000664233	0.001912	0.004944	0.00568333	0.000598567	0.003251	0.001164	0.0007501	0.000888067	0.001573	0.001107	0.00126233	0.008916	0.009773
17.57	0.000357	0.0005033	0.000454533	0.0008575	0.002772	0.003155	0.0007984	0.002024	0.004858	0.005524	0.0006999	0.003298	0.0006074	0.002681	0.003124	0.0005897	0.001848	0.004955	0.005728	0.0005404	0.003219	0.000690767	0.00271133	0.00313433	0.000659267	0.00190667	0.00492267	0.00566	0.000593567	0.00324533	0.001154	0.0007447	0.000881133	0.001562	0.001099	0.00125333	0.008925	0.009736
17.58	0.0003545	0.0004998	0.000451367	0.0008518	0.00276	0.00314	0.0007923	0.002021	0.004838	0.0055	0.000694	0.003296	0.0006035	0.002668	0.00311	0.0005853	0.001842	0.004934	0.005705	0.000536	0.003211	0.000686267	0.00269867	0.00312	0.0006543	0.00190167	0.004902	0.00563667	0.000588667	0.00323933	0.001145	0.0007393	0.000874533	0.001551	0.001092	0.001245	0.008933	0.0097
17.59	0.000352	0.0004961	0.000448067	0.0008461	0.002747	0.003125	0.0007863	0.002017	0.004819	0.005476	0.0006881	0.003295	0.0005997	0.002656	0.003097	0.000581	0.001836	0.004912	0.005682	0.0005316	0.003203	0.000681833	0.00268633	0.00310633	0.000649433	0.00189633	0.004881	0.00561333	0.000583767	0.00323367	0.001136	0.000734	0.000868	0.001541	0.001085	0.001237	0.008942	0.009665
17.6	0.0003495	0.0004922	0.000444633	0.0008405	0.002735	0.00311	0.0007804	0.002014	0.0048	0.005452	0.0006823	0.003295	0.0005959	0.002644	0.003083	0.0005768	0.001831	0.004891	0.00566	0.0005273	0.003196	0.000677433	0.00267433	0.003092	0.000644667	0.001892	0.00486067	0.00559067	0.000578967	0.003229	0.001127	0.0007288	0.000861533	0.00153	0.001078	0.00122867	0.008951	0.009629
17.61	0.0003471	0.0004882	0.000441167	0.0008349	0.002723	0.003096	0.0007745	0.002011	0.004782	0.005429	0.0006766	0.003295	0.0005923	0.002631	0.00307	0.0005726	0.001825	0.00487	0.005637	0.0005231	0.003189	0.000673167	0.00266167	0.00307867	0.0006399	0.001887	0.00484067	0.00556767	0.000574267	0.00322433	0.001118	0.0007236	0.000855067	0.001519	0.001071	0.00122033	0.008959	0.009594
17.62	0.0003447	0.0004842	0.0004377	0.0008294	0.002712	0.003081	0.0007687	0.002008	0.004764	0.005406	0.0006709	0.003295	0.0005887	0.00262	0.003057	0.0005686	0.00182	0.004849	0.005615	0.0005189	0.003182	0.000668933	0.00265067	0.003065	0.0006353	0.00188267	0.00482067	0.00554533	0.000569567	0.00321967	0.001109	0.0007186	0.000848733	0.001509	0.001064	0.00121233	0.008968	0.009559
17.63	0.0003423	0.0004801	0.000434167	0.0008239	0.0027	0.003067	0.000763	0.002006	0.004746	0.005383	0.0006653	0.003296	0.0005852	0.002608	0.003044	0.0005646	0.001815	0.004829	0.005593	0.0005148	0.003175	0.000664767	0.00263867	0.00305167	0.000630733	0.00187867	0.00480133	0.005523	0.000564967	0.00321533	0.0011	0.0007137	0.000842467	0.001498	0.001058	0.00120467	0.008977	0.009524
17.64	0.0003399	0.0004761	0.0004307	0.0008185	0.002689	0.003053	0.0007573	0.002003	0.004729	0.00536	0.0006597	0.003297	0.0005817	0.002596	0.003032	0.0005606	0.00181	0.004808	0.005571	0.0005108	0.003169	0.000660633	0.002627	0.003039	0.000626167	0.00187433	0.00478167	0.00550067	0.000560433	0.00321167	0.001091	0.0007088	0.0008362	0.001488	0.001051	0.00119667	0.008986	0.009489
17.65	0.0003376	0.0004721	0.000427267	0.0008132	0.002678	0.003039	0.0007516	0.002001	0.004712	0.005338	0.0006542	0.003299	0.0005783	0.002585	0.003019	0.0005567	0.001805	0.004788	0.005549	0.0005068	0.003163	0.0006566	0.002616	0.00302567	0.000621667	0.00187033	0.00476267	0.00547867	0.000555933	0.00320833	0.001082	0.000704	0.00083	0.001477	0.001045	0.001189	0.008996	0.009455
17.66	0.0003352	0.0004683	0.000423933	0.0008079	0.002667	0.003025	0.000746	0.002	0.004696	0.005316	0.0006488	0.0033	0.0005749	0.002573	0.003006	0.0005528	0.0018	0.004768	0.005528	0.0005028	0.003157	0.000652567	0.00260433	0.00301233	0.0006172	0.00186667	0.004744	0.00545733	0.000551467	0.00320467	0.001073	0.0006994	0.000823933	0.001467	0.001038	0.001181	0.009005	0.009421
17.67	0.000333	0.0004645	0.000420667	0.0008026	0.002657	0.003011	0.0007405	0.001998	0.004679	0.005295	0.0006434	0.003303	0.0005715	0.002562	0.002994	0.000549	0.001795	0.004749	0.005506	0.0004989	0.003151	0.000648533	0.00259367	0.00299967	0.000612833	0.00186267	0.00472567	0.00543567	0.000547067	0.00320167	0.001064	0.0006948	0.000817867	0.001457	0.001032	0.00117367	0.009014	0.009387
17.68	0.0003307	0.0004608	0.000417433	0.0007974	0.002646	0.002998	0.000735	0.001996	0.004664	0.005274	0.0006381	0.003305	0.000568	0.002551	0.002981	0.0005451	0.001791	0.004729	0.005485	0.000495	0.003145	0.000644467	0.00258267	0.00298667	0.0006084	0.00185933	0.00470733	0.00541467	0.0005427	0.00319833	0.001056	0.0006903	0.0008122	0.001447	0.001026	0.00116633	0.009024	0.009354
17.69	0.0003284	0.0004572	0.000414267	0.0007922	0.002636	0.002985	0.0007295	0.001995	0.004648	0.005253	0.0006328	0.003308	0.0005644	0.002539	0.002969	0.0005412	0.001786	0.004709	0.005464	0.0004911	0.003139	0.000640333	0.00257133	0.00297433	0.000603967	0.00185567	0.00468867	0.00539367	0.000538333	0.00319533	0.001047	0.0006859	0.000806267	0.001437	0.00102	0.001159	0.009033	0.00932
17.7	0.0003262	0.0004538	0.000411267	0.0007871	0.002626	0.002972	0.0007242	0.001994	0.004634	0.005232	0.0006275	0.003312	0.0005607	0.002528	0.002957	0.0005372	0.001781	0.00469	0.005443	0.0004871	0.003134	0.000636167	0.00256067	0.002962	0.000599533	0.001852	0.00467133	0.00537267	0.0005339	0.00319333	0.001039	0.0006815	0.000800667	0.001427	0.001014	0.00115167	0.009043	0.009287
17.71	0.000324	0.0004504	0.000408267	0.000782	0.002617	0.002959	0.0007188	0.001993	0.004619	0.005212	0.0006224	0.003315	0.0005569	0.002517	0.002944	0.0005332	0.001777	0.004671	0.005422	0.0004833	0.003128	0.000631933	0.00255033	0.002949	0.000595067	0.001849	0.00465367	0.005352	0.000529667	0.00319033	0.00103	0.0006773	0.000794867	0.001417	0.001008	0.00114433	0.009052	0.009254
17.72	0.0003219	0.0004472	0.000405433	0.000777	0.002607	0.002946	0.0007136	0.001993	0.004605	0.005192	0.0006172	0.003319	0.0005529	0.002506	0.002932	0.0005291	0.001772	0.004652	0.005401	0.0004793	0.003123	0.0006276	0.00253967	0.00293667	0.0005906	0.00184567	0.00463633	0.00533133	0.000525267	0.00318833	0.001022	0.0006731	0.0007894	0.001407	0.001002	0.001137	0.009062	0.009221
17.73	0.0003197	0.000444	0.000402567	0.0007721	0.002598	0.002933	0.0007083	0.001992	0.004591	0.005172	0.0006122	0.003324	0.0005488	0.002494	0.002919	0.000525	0.001767	0.004633	0.005381	0.0004753	0.003118	0.000623233	0.00252867	0.00292367	0.0005861	0.001842	0.004619	0.00531133	0.000520933	0.00318667	0.001014	0.0006691	0.000784067	0.001397	0.000996	0.00112967	0.009072	0.009189
17.74	0.0003176	0.0004409	0.0003998	0.0007671	0.002589	0.002921	0.0007031	0.001992	0.004578	0.005153	0.0006071	0.003328	0.0005445	0.002483	0.002907	0.0005208	0.001762	0.004614	0.00536	0.0004714	0.003113	0.0006187	0.00251833	0.00291167	0.000581567	0.00183867	0.004602	0.005291	0.000516633	0.00318467	0.001005	0.0006651	0.0007784	0.001387	0.0009903	0.00112253	0.009081	0.009157
17.75	0.0003155	0.0004379	0.0003971	0.0007623	0.00258	0.002909	0.000698	0.001992	0.004565	0.005134	0.0006022	0.003333	0.0005402	0.002472	0.002895	0.0005165	0.001758	0.004595	0.00534	0.0004674	0.003108	0.000614233	0.002508	0.00289967	0.000577	0.001836	0.004585	0.00527133	0.000512333	0.003183	0.000997	0.0006611	0.000773067	0.001378	0.0009847	0.0011158	0.009091	0.009125
17.76	0.0003134	0.000435	0.000394467	0.0007574	0.002571	0.002897	0.0006929	0.001993	0.004552	0.005115	0.0005972	0.003339	0.0005357	0.002461	0.002882	0.0005122	0.001753	0.004577	0.005319	0.0004634	0.003103	0.0006096	0.00249767	0.002887	0.000572433	0.001833	0.00456867	0.005251	0.000508	0.00318167	0.0009889	0.0006572	0.000767767	0.001368	0.0009792	0.0011088	0.009101	0.009093
17.77	0.0003114	0.0004322	0.000391933	0.0007527	0.002563	0.002885	0.0006879	0.001993	0.00454	0.005096	0.0005924	0.003345	0.0005312	0.00245	0.00287	0.0005079	0.001748	0.004559	0.005299	0.0004595	0.003098	0.000605033	0.00248767	0.002875	0.0005679	0.00182967	0.00455267	0.00523133	0.0005038	0.00318033	0.0009808	0.0006534	0.000762533	0.001359	0.0009737	0.00110213	0.009111	0.009062
17.78	0.0003094	0.0004294	0.0003894	0.0007479	0.002555	0.002873	0.0006829	0.001994	0.004528	0.005078	0.0005875	0.003351	0.0005267	0.002439	0.002858	0.0005037	0.001744	0.00454	0.005279	0.0004555	0.003093	0.000600433	0.00247767	0.002863	0.000563433	0.00182733	0.004536	0.005212	0.0004995	0.003179	0.0009728	0.0006496	0.000757333	0.001349	0.0009684	0.00109527	0.009121	0.00903
17.79	0.0003074	0.0004266	0.000386867	0.0007432	0.002547	0.002862	0.000678	0.001995	0.004517	0.00506	0.0005828	0.003357	0.0005222	0.002428	0.002846	0.0004994	0.001739	0.004522	0.005259	0.0004516	0.003089	0.000595867	0.00246767	0.00285133	0.000558933	0.00182433	0.00452033	0.00519267	0.000495333	0.00317833	0.0009648	0.0006458	0.000752133	0.00134	0.0009631	0.00108873	0.00913	0.008999
17.8	0.0003054	0.000424	0.000384467	0.0007386	0.002539	0.002851	0.0006731	0.001996	0.004506	0.005043	0.000578	0.003364	0.0005177	0.002417	0.002834	0.0004952	0.001735	0.004504	0.00524	0.0004478	0.003084	0.000591333	0.00245767	0.00283967	0.0005545	0.001822	0.00450467	0.00517433	0.0004912	0.00317733	0.0009569	0.0006421	0.000747033	0.00133	0.0009578	0.00108187	0.00914	0.008968
17.81	0.0003035	0.0004214	0.0003821	0.000734	0.002532	0.002839	0.0006683	0.001997	0.004495	0.005025	0.0005734	0.003371	0.0005133	0.002406	0.002822	0.000491	0.00173	0.004487	0.00522	0.0004439	0.00308	0.000586867	0.002448	0.00282767	0.0005501	0.001819	0.00448967	0.005155	0.000487067	0.003177	0.000949	0.0006383	0.000741867	0.001321	0.0009527	0.00107547	0.00915	0.008938
17.82	0.0003015	0.0004188	0.0003797	0.0007294	0.002524	0.002828	0.0006635	0.001999	0.004485	0.005008	0.0005687	0.003379	0.0005089	0.002396	0.00281	0.0004869	0.001726	0.004469	0.005201	0.0004402	0.003076	0.0005824	0.00243867	0.002816	0.000545767	0.001817	0.00447433	0.00513667	0.000483033	0.003177	0.0009412	0.0006345	0.000736733	0.001312	0.0009476	0.00106907	0.00916	0.008907
17.83	0.0002996	0.0004163	0.0003774	0.0007249	0.002517	0.002818	0.0006587	0.002001	0.004475	0.004992	0.0005642	0.003387	0.0005046	0.002385	0.002798	0.0004828	0.001722	0.004452	0.005181	0.0004365	0.003072	0.000578033	0.002429	0.00280467	0.000541433	0.001815	0.00445967	0.005118	0.000479067	0.003177	0.0009334	0.0006306	0.000731533	0.001303	0.0009426	0.00106273	0.00917	0.008877
17.84	0.0002978	0.0004138	0.000375133	0.0007205	0.002511	0.002807	0.0006541	0.002003	0.004466	0.004975	0.0005596	0.003395	0.0005004	0.002375	0.002786	0.0004788	0.001718	0.004435	0.005162	0.0004328	0.003068	0.000573767	0.00242033	0.002793	0.000537233	0.001813	0.00444533	0.00509967	0.000475067	0.003177	0.0009257	0.0006267	0.000726367	0.001294	0.0009377	0.00105647	0.00918	0.008847
17.85	0.0002959	0.0004114	0.0003729	0.0007161	0.002504	0.002797	0.0006494	0.002005	0.004457	0.004959	0.0005551	0.003404	0.0004963	0.002365	0.002775	0.0004749	0.001714	0.004418	0.005143	0.0004292	0.003064	0.000569567	0.00241133	0.00278233	0.000533067	0.001811	0.004431	0.00508167	0.000471167	0.00317733	0.000918	0.0006227	0.000721133	0.001285	0.0009329	0.00105027	0.00919	0.008817
17.86	0.0002941	0.000409	0.0003707	0.0007117	0.002498	0.002786	0.0006448	0.002007	0.004448	0.004943	0.0005507	0.003412	0.0004923	0.002354	0.002764	0.0004711	0.00171	0.004401	0.005125	0.0004256	0.003061	0.000565433	0.002402	0.00277133	0.000529	0.001809	0.00441667	0.00506433	0.0004673	0.003178	0.0009104	0.0006186	0.000715867	0.001276	0.0009281	0.00104407	0.009199	0.008787
17.87	0.0002923	0.0004066	0.0003685	0.0007074	0.002491	0.002776	0.0006403	0.00201	0.00444	0.004928	0.0005463	0.003422	0.0004883	0.002345	0.002752	0.0004673	0.001706	0.004384	0.005106	0.0004221	0.003057	0.000561333	0.00239367	0.00276	0.000524967	0.00180733	0.00440267	0.00504667	0.0004635	0.00317867	0.0009029	0.0006145	0.000710633	0.001267	0.0009233	0.00103787	0.009209	0.008758
17.88	0.0002905	0.0004043	0.000366367	0.0007031	0.002486	0.002767	0.0006358	0.002013	0.004432	0.004913	0.000542	0.003431	0.0004845	0.002335	0.002741	0.0004636	0.001702	0.004368	0.005088	0.0004187	0.003054	0.000557367	0.00238533	0.00274967	0.000521	0.00180567	0.00438933	0.00502967	0.0004598	0.00317967	0.0008954	0.0006103	0.000705333	0.001258	0.0009186	0.00103173	0.009219	0.008729
17.89	0.0002888	0.0004021	0.000364333	0.0006989	0.00248	0.002757	0.0006313	0.002016	0.004424	0.004898	0.0005377	0.003441	0.0004807	0.002325	0.00273	0.0004599	0.001698	0.004352	0.005069	0.0004153	0.00305	0.000553433	0.00237667	0.002739	0.000517033	0.001804	0.004376	0.005012	0.0004561	0.00318033	0.0008879	0.0006061	0.000700033	0.001249	0.000914	0.00102567	0.009228	0.0087
17.9	0.0002871	0.0003998	0.000362233	0.0006947	0.002474	0.002747	0.0006269	0.002019	0.004417	0.004883	0.0005334	0.003452	0.000477	0.002315	0.002719	0.0004563	0.001695	0.004336	0.005051	0.0004119	0.003047	0.000549567	0.002368	0.00272833	0.000513167	0.001803	0.004363	0.004995	0.0004524	0.003182	0.0008805	0.0006018	0.0006947	0.00124	0.0009095	0.00101967	0.009238	0.008671
17.91	0.0002854	0.0003976	0.0003602	0.0006905	0.002469	0.002738	0.0006225	0.002022	0.004411	0.004869	0.0005292	0.003462	0.0004733	0.002306	0.002709	0.0004528	0.001691	0.00432	0.005033	0.0004086	0.003044	0.0005457	0.00236033	0.00271867	0.000509367	0.00180133	0.00435033	0.00497833	0.0004488	0.00318333	0.0008731	0.0005975	0.000689367	0.001232	0.0009049	0.00101393	0.009248	0.008642
17.92	0.0002837	0.0003955	0.000358233	0.0006864	0.002464	0.002729	0.0006182	0.002026	0.004404	0.004855	0.0005251	0.003473	0.0004698	0.002297	0.002698	0.0004493	0.001688	0.004304	0.005016	0.0004054	0.003041	0.000542	0.00235267	0.00270833	0.0005056	0.00180067	0.00433733	0.00496233	0.0004453	0.003185	0.0008658	0.0005932	0.000684067	0.001223	0.0009004	0.00100793	0.009257	0.008614
17.93	0.0002821	0.0003933	0.000356233	0.0006824	0.002459	0.00272	0.000614	0.00203	0.004398	0.004841	0.0005209	0.003485	0.0004663	0.002287	0.002687	0.0004458	0.001685	0.004289	0.004998	0.0004022	0.003038	0.000538333	0.00234433	0.002698	0.000501867	0.0018	0.00432533	0.00494567	0.000441767	0.003187	0.0008586	0.0005889	0.0006788	0.001215	0.000896	0.00100233	0.009266	0.008586
17.94	0.0002804	0.0003912	0.000354267	0.0006784	0.002455	0.002711	0.0006097	0.002034	0.004393	0.004828	0.0005169	0.003496	0.0004628	0.002278	0.002677	0.0004425	0.001681	0.004274	0.00498	0.000399	0.003035	0.000534667	0.002337	0.00268833	0.000498233	0.00179867	0.00431367	0.00492933	0.0004383	0.00318867	0.0008514	0.0005847	0.0006736	0.001206	0.0008916	0.0009964	0.009276	0.008558
17.95	0.0002789	0.0003891	0.000352367	0.0006744	0.00245	0.002702	0.0006056	0.002039	0.004388	0.004815	0.0005129	0.003508	0.0004595	0.002269	0.002667	0.0004391	0.001678	0.004258	0.004963	0.0003959	0.003033	0.000531133	0.00232933	0.00267867	0.0004946	0.00179833	0.00430133	0.00491367	0.0004349	0.00319133	0.0008442	0.0005805	0.0006684	0.001198	0.0008872	0.0009908	0.009285	0.00853
17.96	0.0002773	0.0003871	0.0003505	0.0006705	0.002446	0.002694	0.0006014	0.002043	0.004383	0.004802	0.0005089	0.003521	0.0004561	0.00226	0.002656	0.0004358	0.001675	0.004243	0.004946	0.0003928	0.00303	0.000527567	0.002322	0.00266867	0.000491	0.00179767	0.00428967	0.004898	0.0004315	0.00319367	0.0008371	0.0005763	0.000663233	0.001189	0.0008828	0.000984867	0.009294	0.008502
17.97	0.0002758	0.0003851	0.000348667	0.0006666	0.002443	0.002686	0.0005974	0.002048	0.004379	0.004789	0.0005049	0.003534	0.0004529	0.002252	0.002646	0.0004326	0.001672	0.004229	0.004929	0.0003898	0.003028	0.000524133	0.00231567	0.00265933	0.000487533	0.00179733	0.004279	0.00488233	0.000428167	0.00319667	0.00083	0.0005722	0.000658133	0.001181	0.0008785	0.000979333	0.009303	0.008475
17.98	0.0002742	0.0003831	0.0003468	0.0006628	0.002439	0.002678	0.0005933	0.002053	0.004375	0.004777	0.0005011	0.003547	0.0004496	0.002243	0.002636	0.0004294	0.001669	0.004214	0.004912	0.0003868	0.003025	0.000520667	0.00230833	0.00265	0.000484033	0.001797	0.00426767	0.004867	0.0004249	0.003199	0.000823	0.0005682	0.000653133	0.001173	0.0008742	0.0009738	0.009312	0.008447
17.99	0.0002728	0.0003811	0.000345	0.000659	0.002436	0.00267	0.0005893	0.002059	0.004371	0.004765	0.0004972	0.00356	0.0004465	0.002234	0.002626	0.0004263	0.001666	0.004199	0.004895	0.0003838	0.003023	0.000517333	0.00230133	0.00264067	0.000480633	0.001797	0.00425633	0.00485167	0.0004216	0.003202	0.000816	0.0005642	0.000648133	0.001164	0.0008699	0.000967933	0.009321	0.00842
18	0.0002713	0.0003792	0.000343233	0.0006553	0.002432	0.002662	0.0005854	0.002064	0.004368	0.004754	0.0004934	0.003574	0.0004433	0.002226	0.002616	0.0004232	0.001663	0.004185	0.004879	0.0003809	0.00302	0.000513967	0.00229467	0.00263133	0.000477267	0.00179667	0.004246	0.00483733	0.0004184	0.00320467	0.0008091	0.0005603	0.000643233	0.001156	0.0008656	0.0009624	0.00933	0.008393
