# Supplementary material for: Sounding-rocket microgravity experiments on alumina dust
Source: Nat Commun. 2018 Sep 19;9:3820. doi: 10.1038/s41467-018-06359-y (PMC6145898; doi:10.1038/s41467-018-06359-y)
Supplement: Supplementary file 4 — Supplementary Data 2 [file 41467_2018_6359_MOESM4_ESM.xlsx]

## Sheet: Sheet 1 - d++
wavelength (µm)	Qext300_N2176	Qext300_N2920	Qext551_N2176	Qext551_N2176_Ta	Qext551_N2920	Qext551_N2920_Ta	Qext551_N4160	Qext551_N30192	Qext551_N30192_Ta	Qext551_N33552	Qext551_N33552_Ta	Qext551_N33552_Ta2	Qext551_N47408	Qext551_N47408_Ta	Qext551_N67104avg	Qext551_N67104xx	Qext551_N67104zx	Qext551_N67104zy	Qext551_N67104zz	Qext551_N137376	Qext738_N2176	Qext738_N2920	Qext928_N2176	Qext928_N2920
11	0.0046053	0.0046274	0.0057284	0.0092763	0.005757	0.010251	0.0056905	0.0055963	0.0059898	0.0056947	0.016808	0.0088219	0.0057031	0.0083048	0.00736327	0.0075084	0.0074009	0.0072836	0.0072951	0.0056008	0.0070467	0.0070795	0.0079719	0.0080035
11.05	0.0048881	0.00491	0.0060415	0.010531	0.0060742	0.011449	0.0059949	0.0058793	0.0057658	0.0059949	0.015443	0.0088327	0.0060062	0.0084818	0.00778799	0.0079589	0.0078326	0.0076928	0.0077085	0.005881	0.0074061	0.0074453	0.0083639	0.008402
11.1	0.0052051	0.0052277	0.0063879	0.0067164	0.0064253	0.012809	0.0063304	0.0061883	0.0057115	0.0063109	0.014288	0.008668	0.0063389	0.0087004	0.00826216	0.0084634	0.0083151	0.008148	0.0081698	0.0061856	0.0077993	0.007846	0.0087896	0.0088358
11.15	0.0055571	0.0055852	0.0067716	0.0077741	0.0068151	0.014277	0.0067009	0.006526	0.005797	0.0066479	0.013398	0.0084122	0.0067049	0.0089987	0.00879336	0.0090288	0.0088558	0.0086568	0.0086873	0.0065182	0.0082303	0.0082865	0.0092531	0.0093092
11.2	0.0059498	0.0059857	0.007196	0.0090586	0.0072489	0.015764	0.0071102	0.0068954	0.0059811	0.0070147	0.012754	0.008151	0.007109	0.0093784	0.00939042	0.0096632	0.0094633	0.0092278	0.0092709	0.0068815	0.0087033	0.008772	0.0097588	0.0098274
11.25	0.0063909	0.0064333	0.0076651	0.010576	0.0077322	0.017189	0.0075625	0.0072998	0.0062265	0.0074183	0.012309	0.0079252	0.0075567	0.0098274	0.0100646	0.010379	0.010149	0.0098714	0.0099317	0.0072781	0.0092231	0.0093087	0.010311	0.010396
11.3	0.0068878	0.0069381	0.0081852	0.012291	0.0082715	0.0185	0.0080621	0.0077433	0.0065093	0.0078641	0.012017	0.0077392	0.008055	0.010333	0.0108286	0.011191	0.010927	0.010599	0.01068	0.0077133	0.009795	0.0099032	0.010916	0.011022
11.35	0.0074522	0.007514	0.0087637	0.014153	0.0088759	0.019643	0.0086153	0.0082305	0.006823	0.0083573	0.011845	0.0075857	0.0086126	0.01089	0.0116942	0.012118	0.011812	0.011421	0.01152	0.0081918	0.010425	0.010564	0.011579	0.011713
11.4	0.0080823	0.0081783	0.0094091	0.016162	0.0095577	0.020567	0.0092291	0.0087671	0.007178	0.0089039	0.011772	0.0074543	0.0092409	0.011498	0.012665	0.013177	0.012811	0.012338	0.012444	0.0087188	0.011122	0.011302	0.012308	0.012478
11.45	0.008755	0.0089525	0.010128	0.018362	0.010334	0.021336	0.0099117	0.00936	0.0075863	0.0095111	0.011792	0.0073371	0.0099543	0.012145	0.0137396	0.014378	0.013927	0.013339	0.013446	0.0093003	0.011893	0.012131	0.013109	0.013328
11.5	0.0094842	0.009862	0.01092	0.020742	0.011224	0.022079	0.010676	0.010017	0.0080515	0.010187	0.011903	0.0072329	0.010771	0.012805	0.0149194	0.015729	0.015158	0.014417	0.01454	0.0099458	0.012745	0.013066	0.013992	0.014277
11.55	0.010347	0.010934	0.011795	0.023189	0.012252	0.022754	0.011538	0.010748	0.0085758	0.010942	0.012104	0.0071469	0.011716	0.013428	0.0162296	0.01724	0.016522	0.015602	0.015767	0.010664	0.01369	0.014129	0.014966	0.015341
11.6	0.011412	0.012212	0.012784	0.025413	0.013447	0.02308	0.012512	0.011561	0.0091602	0.011785	0.012401	0.0070896	0.01282	0.013954	0.0177144	0.018944	0.018063	0.016944	0.017173	0.011466	0.014744	0.015345	0.016046	0.01654
11.65	0.012695	0.013791	0.013936	0.026917	0.014852	0.022795	0.01361	0.012469	0.0097763	0.01273	0.012803	0.0070708	0.014126	0.014343	0.0194177	0.020895	0.019831	0.018482	0.018788	0.012365	0.015931	0.016745	0.017246	0.017898
11.7	0.014169	0.015799	0.015285	0.027254	0.016534	0.021939	0.014847	0.013483	0.010351	0.013791	0.013327	0.0070971	0.015695	0.014616	0.0213793	0.023154	0.021873	0.020246	0.020638	0.013369	0.017281	0.018373	0.018588	0.019444
11.75	0.015836	0.018415	0.016848	0.026313	0.018589	0.020773	0.016237	0.014621	0.010811	0.014988	0.014001	0.0071743	0.01761	0.014861	0.0236439	0.025791	0.02424	0.022269	0.022753	0.014503	0.018823	0.020287	0.020097	0.021214
11.8	0.01775	0.021959	0.018637	0.024383	0.021142	0.01952	0.017817	0.015898	0.011149	0.016346	0.014851	0.0072973	0.019992	0.015176	0.0262513	0.028884	0.026979	0.024578	0.025153	0.015786	0.02058	0.022561	0.021796	0.023254
11.85	0.02	0.026925	0.020679	0.02199	0.024377	0.018291	0.01966	0.017337	0.011421	0.017897	0.015893	0.0074447	0.023008	0.015622	0.0292433	0.03252	0.030143	0.027196	0.027853	0.017244	0.022576	0.025284	0.023712	0.025612
11.9	0.022719	0.033939	0.023026	0.019624	0.02853	0.017224	0.021869	0.018969	0.011686	0.019685	0.017106	0.0075869	0.026858	0.016233	0.032678	0.036796	0.033797	0.030156	0.030903	0.018921	0.024849	0.028557	0.025875	0.02834
11.95	0.026066	0.043031	0.025768	0.017586	0.033809	0.016473	0.024567	0.020842	0.011963	0.021769	0.018426	0.0077065	0.03171	0.017042	0.0366477	0.041839	0.038029	0.033518	0.034419	0.020865	0.027452	0.032461	0.02832	0.031481
12	0.030309	0.05169	0.029043	0.015972	0.040113	0.016102	0.02788	0.023023	0.012245	0.024227	0.019785	0.0078137	0.037467	0.018078	0.0413117	0.047837	0.042988	0.037413	0.038595	0.023141	0.030462	0.036979	0.031095	0.035041
12.05	0.035843	0.055588	0.033015	0.014777	0.046537	0.01606	0.031913	0.025595	0.012558	0.027159	0.021176	0.0079386	0.043376	0.019369	0.0469171	0.055062	0.048926	0.042069	0.043675	0.025836	0.033971	0.04187	0.034254	0.038956
12.1	0.042697	0.054648	0.037843	0.013984	0.051353	0.016231	0.03671	0.02866	0.012972	0.030685	0.02266	0.0081038	0.048057	0.020942	0.0537807	0.063894	0.056191	0.047767	0.049917	0.029061	0.038077	0.046585	0.037861	0.043049
12.15	0.050456	0.052234	0.043584	0.013556	0.053485	0.016489	0.042177	0.032333	0.013554	0.034944	0.024312	0.0083037	0.050648	0.022838	0.0622158	0.074772	0.065134	0.054771	0.057546	0.032955	0.042854	0.050452	0.041974	0.047042
12.2	0.058488	0.050321	0.05011	0.013415	0.053668	0.016727	0.048059	0.03671	0.014331	0.040063	0.026187	0.008514	0.051714	0.025104	0.0724269	0.087958	0.075958	0.063309	0.066717	0.037675	0.04832	0.053153	0.046637	0.050659
12.25	0.065557	0.049556	0.057166	0.01344	0.053455	0.016874	0.054083	0.041832	0.015304	0.04609	0.028333	0.0087182	0.052437	0.027783	0.0843127	0.10315	0.088513	0.073453	0.077353	0.043367	0.054418	0.055004	0.051864	0.05379
12.3	0.07148	0.050605	0.064405	0.013509	0.054007	0.016976	0.06015	0.047712	0.016465	0.053043	0.030837	0.0089193	0.053725	0.030917	0.0974147	0.11957	0.10233	0.084973	0.088948	0.050213	0.061039	0.056701	0.057638	0.056586
12.35	0.078322	0.054242	0.071574	0.013595	0.055941	0.01717	0.066514	0.054487	0.017813	0.06115	0.033809	0.0091299	0.056144	0.034576	0.111335	0.13681	0.11711	0.097473	0.10091	0.058584	0.068076	0.058927	0.063933	0.059397
12.4	0.087762	0.061372	0.079079	0.013755	0.059693	0.017535	0.073962	0.06252	0.019389	0.071037	0.037312	0.0093578	0.060084	0.038852	0.126416	0.15554	0.13335	0.1109	0.1135	0.069164	0.075555	0.062202	0.070748	0.062637
12.45	0.101	0.072803	0.088002	0.014038	0.065795	0.018072	0.083592	0.072403	0.021263	0.083677	0.041361	0.0096066	0.065884	0.043833	0.143904	0.17706	0.15241	0.12606	0.12816	0.082946	0.083802	0.066945	0.078168	0.06669
12.5	0.12051	0.088855	0.099575	0.014473	0.074777	0.018773	0.096233	0.084926	0.023517	0.10027	0.045952	0.0098681	0.073947	0.049614	0.165214	0.20187	0.1757	0.14447	0.14666	0.10118	0.093446	0.073541	0.086406	0.071883
12.55	0.14986	0.10813	0.1152	0.015115	0.086923	0.019673	0.11226	0.10105	0.026217	0.12216	0.051107	0.010137	0.084823	0.056283	0.190528	0.22811	0.20316	0.16729	0.16971	0.12547	0.10526	0.082312	0.095794	0.078483
12.6	0.18991	0.12809	0.13648	0.016018	0.10205	0.02081	0.13152	0.12195	0.029376	0.15071	0.05688	0.010434	0.099181	0.063759	0.217826	0.25189	0.23214	0.1942	0.19579	0.15782	0.12005	0.093431	0.10672	0.086686
12.65	0.2311	0.14935	0.16419	0.017186	0.11959	0.022154	0.15363	0.14918	0.032962	0.187	0.063222	0.010782	0.11775	0.071686	0.242926	0.26933	0.25759	0.22281	0.22051	0.20028	0.13837	0.10687	0.11949	0.096591
12.7	0.2577	0.17608	0.19602	0.018525	0.13944	0.023633	0.17837	0.18454	0.036907	0.23075	0.069816	0.011164	0.14148	0.079543	0.260683	0.27751	0.27386	0.24896	0.23764	0.25295	0.15998	0.12249	0.13419	0.1082
12.75	0.27173	0.21077	0.22563	0.019801	0.16264	0.02519	0.20525	0.22938	0.041072	0.27756	0.076301	0.011543	0.17173	0.08681	0.267336	0.27366	0.27724	0.26833	0.24337	0.30904	0.18312	0.14025	0.15042	0.12144
12.8	0.27956	0.25079	0.24705	0.020805	0.19018	0.026773	0.23266	0.28244	0.045219	0.31585	0.082425	0.011908	0.2098	0.09307	0.262746	0.25649	0.26771	0.27857	0.24012	0.35031	0.20451	0.16031	0.1671	0.13621
12.85	0.27413	0.29033	0.25875	0.021621	0.22127	0.02829	0.25794	0.33625	0.049028	0.33069	0.087928	0.012295	0.25467	0.097983	0.250257	0.22917	0.24882	0.27973	0.2342	0.35594	0.22082	0.18253	0.18262	0.15236
12.9	0.25236	0.31817	0.26019	0.022458	0.25257	0.029583	0.27679	0.37541	0.052192	0.31698	0.092625	0.012739	0.29915	0.10111	0.234291	0.19844	0.22569	0.27324	0.23047	0.32538	0.23015	0.20581	0.19524	0.16947
12.95	0.22422	0.31759	0.25081	0.02327	0.27774	0.030482	0.28341	0.38521	0.05457	0.28531	0.096585	0.013236	0.32762	0.10205	0.218399	0.17029	0.20285	0.26143	0.23052	0.27948	0.23191	0.22763	0.20364	0.1866
13	0.20316	0.28652	0.23409	0.023944	0.28856	0.030942	0.27573	0.36588	0.056262	0.251	0.09998	0.013746	0.32537	0.10075	0.204353	0.1475	0.18292	0.24675	0.23325	0.23776	0.2266	0.2442	0.20717	0.20223
13.05	0.19392	0.24478	0.21635	0.024529	0.28042	0.031074	0.25879	0.33083	0.057568	0.22311	0.10286	0.014232	0.29539	0.0976	0.192314	0.13019	0.16666	0.23095	0.23605	0.2078	0.2162	0.25155	0.20595	0.2143
13.1	0.19355	0.21081	0.20181	0.025091	0.25768	0.03105	0.23979	0.29231	0.05871	0.20388	0.10506	0.014699	0.25557	0.093485	0.181588	0.11733	0.15369	0.21509	0.23601	0.1896	0.20369	0.24772	0.20091	0.22087
13.15	0.19555	0.19014	0.191	0.025682	0.23049	0.030957	0.22345	0.25533	0.059561	0.19197	0.10617	0.015186	0.22112	0.089381	0.171403	0.10777	0.14322	0.19995	0.23104	0.18047	0.19147	0.23452	0.19344	0.22095
13.2	0.19345	0.18353	0.18223	0.026423	0.20689	0.030692	0.21088	0.22074	0.059755	0.18461	0.10576	0.01573	0.19784	0.085717	0.161364	0.10058	0.13456	0.18601	0.22072	0.17679	0.18057	0.21656	0.18486	0.21506
13.25	0.18962	0.18912	0.17393	0.027455	0.19011	0.030119	0.19975	0.18878	0.059063	0.1785	0.10384	0.01635	0.18519	0.08228	0.151557	0.095112	0.12724	0.17353	0.20644	0.17429	0.17087	0.19848	0.176	0.20506
13.3	0.18671	0.20054	0.16588	0.028792	0.18	0.029223	0.18669	0.1601	0.057635	0.17055	0.10089	0.017036	0.17978	0.078537	0.142316	0.090801	0.12088	0.16265	0.19061	0.16899	0.16195	0.18307	0.16716	0.19322
13.35	0.18214	0.20823	0.15812	0.030447	0.17413	0.028124	0.17051	0.13523	0.055766	0.15901	0.097326	0.017771	0.17706	0.074102	0.134016	0.087266	0.11532	0.15338	0.17542	0.15866	0.15355	0.17112	0.15837	0.1813
13.4	0.16782	0.20612	0.14988	0.03261	0.1691	0.026981	0.1526	0.11417	0.053567	0.14408	0.093248	0.018551	0.17233	0.069049	0.126861	0.084409	0.11059	0.14553	0.16196	0.1437	0.14551	0.16195	0.14959	0.1702
13.45	0.14405	0.19362	0.14007	0.035337	0.16232	0.025925	0.13511	0.09658	0.051098	0.12735	0.088903	0.019341	0.16237	0.063795	0.120847	0.08224	0.10672	0.13885	0.1504	0.12628	0.1375	0.15416	0.14079	0.16
13.5	0.12083	0.17013	0.12837	0.038149	0.15274	0.025041	0.11949	0.082043	0.048482	0.11064	0.084821	0.020068	0.14705	0.058737	0.115865	0.080665	0.10359	0.13329	0.14059	0.10868	0.12913	0.14642	0.13191	0.15032
13.55	0.10232	0.13799	0.11574	0.040262	0.14041	0.024253	0.10593	0.070162	0.045881	0.095255	0.08124	0.020685	0.12878	0.054072	0.1118	0.07946	0.1011	0.12879	0.13238	0.092412	0.1202	0.13792	0.12292	0.1407
13.6	0.086671	0.1068	0.10342	0.041263	0.12572	0.02337	0.093782	0.06052	0.043376	0.081805	0.077839	0.021208	0.11033	0.049836	0.108494	0.078451	0.099178	0.125	0.12564	0.07826	0.11086	0.12837	0.11388	0.13083
13.65	0.07205	0.082709	0.091836	0.041344	0.10973	0.022288	0.082642	0.052661	0.040888	0.070345	0.074199	0.021662	0.093464	0.045985	0.105872	0.077732	0.097943	0.12135	0.12032	0.066423	0.10142	0.11779	0.10493	0.12065
13.7	0.059459	0.065618	0.080948	0.04078	0.094089	0.021074	0.072531	0.046172	0.03835	0.060667	0.070303	0.022074	0.078889	0.042482	0.103833	0.077656	0.09756	0.11725	0.11605	0.05674	0.092142	0.10648	0.096243	0.11029
13.75	0.050197	0.053587	0.070857	0.039745	0.080123	0.019965	0.063556	0.040762	0.035859	0.052533	0.066328	0.022489	0.066717	0.039284	0.101966	0.078365	0.097777	0.11227	0.11184	0.04885	0.083158	0.095008	0.08795	0.099992
13.8	0.043651	0.044436	0.06194	0.03863	0.068306	0.019189	0.055728	0.036212	0.033561	0.045728	0.062323	0.022948	0.056746	0.036269	0.099718	0.079526	0.097964	0.10644	0.1066	0.042364	0.074621	0.083993	0.080109	0.090037
13.85	0.038561	0.037195	0.054414	0.037828	0.058512	0.018807	0.048983	0.032335	0.031495	0.040044	0.058319	0.023449	0.04862	0.033315	0.0968421	0.080733	0.097676	0.10016	0.099911	0.036987	0.066734	0.073906	0.072769	0.080686
13.9	0.034107	0.031651	0.048122	0.037294	0.050399	0.018773	0.043244	0.028993	0.029597	0.035296	0.054334	0.023959	0.041969	0.030442	0.0935034	0.081883	0.096924	0.093804	0.092172	0.032498	0.059662	0.064954	0.065988	0.072117
13.95	0.030558	0.027342	0.042806	0.036761	0.043682	0.018935	0.038379	0.026103	0.027776	0.031315	0.05032	0.024404	0.03649	0.027742	0.0898796	0.083054	0.09576	0.087372	0.084039	0.028722	0.053444	0.05715	0.059816	0.064413
14	0.027919	0.024004	0.038326	0.036112	0.038129	0.01904	0.034199	0.023614	0.025953	0.027954	0.046379	0.024692	0.031954	0.025303	0.0860577	0.084269	0.094056	0.080772	0.076241	0.025527	0.048024	0.050411	0.05427	0.057574
14.05	0.025669	0.021458	0.034609	0.035359	0.033548	0.018751	0.030557	0.021454	0.024076	0.025093	0.042724	0.024813	0.028185	0.023174	0.0821702	0.085608	0.091735	0.074129	0.069363	0.02282	0.043332	0.044627	0.049329	0.051554
14.1	0.023885	0.019545	0.031545	0.034355	0.029807	0.01781	0.027401	0.01954	0.022194	0.022631	0.039451	0.024865	0.025041	0.021348	0.0781834	0.087029	0.088648	0.06761	0.063405	0.020522	0.039305	0.039687	0.044956	0.046284
14.15	0.022099	0.017788	0.029029	0.032809	0.026769	0.016383	0.024707	0.017835	0.020456	0.0205	0.036551	0.024977	0.022393	0.019765	0.0738111	0.087874	0.084464	0.0613	0.057985	0.018552	0.035882	0.035496	0.041108	0.041685
14.2	0.019996	0.015929	0.026941	0.030711	0.024241	0.014885	0.022434	0.016344	0.018977	0.018651	0.03399	0.025223	0.020129	0.018346	0.0689338	0.087246	0.079175	0.055349	0.05288	0.016837	0.032989	0.031958	0.037741	0.037684
14.25	0.018411	0.014216	0.025067	0.028552	0.022028	0.013548	0.02053	0.015053	0.017756	0.017044	0.031641	0.025515	0.018169	0.017029	0.0637557	0.084959	0.073269	0.049854	0.048029	0.015331	0.030537	0.02896	0.034806	0.034208
14.3	0.017418	0.012864	0.02331	0.026919	0.020055	0.012349	0.018893	0.013914	0.016672	0.015633	0.029352	0.02567	0.016461	0.015774	0.0585441	0.081537	0.067237	0.044812	0.043394	0.014003	0.02841	0.026377	0.032251	0.031186
14.35	0.016322	0.011845	0.021739	0.025972	0.018321	0.011221	0.017427	0.012879	0.015586	0.014379	0.027121	0.025514	0.014971	0.014582	0.05349	0.077508	0.061349	0.040213	0.03904	0.012829	0.026502	0.024115	0.030015	0.028547
14.4	0.015013	0.010949	0.020338	0.025237	0.016809	0.010172	0.016104	0.011927	0.014459	0.013261	0.025011	0.025028	0.01367	0.013464	0.0487186	0.073169	0.055754	0.036074	0.035067	0.011787	0.024761	0.022118	0.028035	0.026228
14.45	0.013943	0.010181	0.018996	0.023994	0.015482	0.0092233	0.014917	0.011052	0.013364	0.012269	0.023	0.02442	0.01253	0.012421	0.0442771	0.068588	0.050492	0.032421	0.031548	0.010866	0.023169	0.020347	0.02626	0.024179
14.5	0.013565	0.0095343	0.017728	0.022064	0.0143	0.0083934	0.013811	0.010249	0.012375	0.011392	0.02106	0.023896	0.011522	0.011452	0.0402316	0.06382	0.045642	0.029305	0.028543	0.010049	0.021694	0.018769	0.02465	0.02236
14.55	0.013515	0.0088386	0.016676	0.019898	0.013243	0.0077203	0.012762	0.0095211	0.011499	0.010604	0.019255	0.023449	0.01062	0.010552	0.0366722	0.059136	0.041337	0.026734	0.026049	0.0093199	0.02032	0.017353	0.023175	0.020735
14.6	0.013147	0.0081761	0.015882	0.017984	0.012294	0.007237	0.011832	0.0088698	0.010708	0.0098817	0.017658	0.022925	0.0098104	0.0097452	0.0335623	0.054669	0.037554	0.024606	0.023982	0.0086603	0.019079	0.016078	0.021815	0.019271
14.65	0.012121	0.0077631	0.015189	0.016424	0.011443	0.0069245	0.011046	0.0082906	0.010004	0.0092131	0.016274	0.022209	0.0090863	0.0090689	0.0307442	0.050226	0.03414	0.022759	0.022197	0.0080613	0.018005	0.01493	0.020564	0.017947
14.7	0.010805	0.0074922	0.014422	0.015068	0.010704	0.0067148	0.010344	0.0077753	0.0094046	0.0085951	0.015042	0.021298	0.0084383	0.0085301	0.0281338	0.045656	0.031021	0.021118	0.020614	0.0075171	0.017072	0.0139	0.019422	0.016743
14.75	0.0098569	0.0069847	0.013557	0.01387	0.010077	0.0065351	0.0096719	0.0073	0.0088705	0.0080304	0.013909	0.02029	0.0078512	0.0081201	0.0257371	0.041082	0.028202	0.019661	0.019211	0.0070208	0.016205	0.012984	0.01838	0.01565
14.8	0.0094377	0.0064004	0.0127	0.012884	0.0095111	0.0063459	0.0090174	0.0068441	0.0083022	0.0075173	0.012867	0.019317	0.0073128	0.0078248	0.0235589	0.03678	0.025676	0.018332	0.017941	0.0065675	0.015353	0.012173	0.017419	0.01466
14.85	0.0096267	0.0059889	0.012012	0.012033	0.0089218	0.0061345	0.0084047	0.0064135	0.007672	0.0070477	0.011915	0.018406	0.0068183	0.0075993	0.0216162	0.032966	0.023453	0.017107	0.016777	0.0061568	0.014528	0.011446	0.016521	0.013766
14.9	0.0099621	0.0055702	0.011576	0.011217	0.0083237	0.0058535	0.0078613	0.0060257	0.0070583	0.0066156	0.011064	0.017535	0.0063618	0.007355	0.0199067	0.02968	0.021515	0.01599	0.01572	0.0057837	0.013782	0.010766	0.015686	0.012953
14.95	0.0093929	0.0050303	0.011375	0.010539	0.0077675	0.0054688	0.0073964	0.0056873	0.0065173	0.0062219	0.010313	0.016731	0.0059369	0.00702	0.0184027	0.026898	0.019828	0.014968	0.014739	0.0054413	0.013171	0.010104	0.014928	0.012205
15	0.0086409	0.0045368	0.011218	0.0099355	0.0072409	0.0049923	0.0069967	0.0053862	0.0060537	0.0058599	0.009631	0.015916	0.0055445	0.0066284	0.017088	0.024596	0.018374	0.014029	0.013821	0.0051233	0.012713	0.0094662	0.014262	0.011506
15.05	0.0082939	0.0041603	0.010842	0.0090782	0.0067339	0.0045022	0.0066824	0.0051115	0.005649	0.0055186	0.0089908	0.015015	0.0051877	0.0062603	0.0159879	0.022715	0.017154	0.013236	0.013044	0.0048214	0.012369	0.0088642	0.013694	0.010845
15.1	0.0082003	0.0040246	0.010233	0.0080126	0.0062544	0.0040512	0.00643	0.0048484	0.0052642	0.0051957	0.0083759	0.014087	0.0048602	0.005954	0.015104	0.02115	0.016149	0.012644	0.012451	0.0045356	0.012026	0.0082986	0.013207	0.010219
15.15	0.0074223	0.0039249	0.009561	0.0071269	0.0058395	0.0036519	0.0061338	0.0045654	0.0048653	0.0048884	0.0077952	0.013289	0.0045527	0.0056774	0.0143316	0.01976	0.015264	0.012148	0.011936	0.0042714	0.011556	0.0077702	0.012765	0.0096304
15.2	0.0061352	0.0038212	0.0089019	0.0065347	0.005533	0.0033332	0.0057486	0.0042736	0.0044876	0.0045934	0.0072747	0.012614	0.0042651	0.0053625	0.013555	0.018455	0.014392	0.011602	0.011384	0.0040317	0.010928	0.0072843	0.01232	0.0090803
15.25	0.0051723	0.0038669	0.0081655	0.0060222	0.0053085	0.0030846	0.0053951	0.0040158	0.0041979	0.0043274	0.0068174	0.011993	0.0040078	0.0049942	0.0127554	0.017241	0.01352	0.010962	0.010777	0.0038091	0.010213	0.0068588	0.011829	0.0085721
15.3	0.0049506	0.003874	0.0073515	0.0055595	0.0051379	0.0028149	0.005163	0.0038026	0.0039992	0.0041055	0.0064312	0.011416	0.0037836	0.0046138	0.0120854	0.016149	0.012775	0.010447	0.010313	0.0035991	0.0094786	0.0065081	0.011265	0.0081104
15.35	0.004729	0.0034554	0.0066349	0.0052945	0.0050071	0.0025276	0.0049537	0.0036275	0.0038342	0.0039208	0.0060858	0.010748	0.003581	0.0042582	0.0116341	0.015197	0.01223	0.010216	0.010079	0.0034061	0.0087426	0.0062236	0.010634	0.0076993
15.4	0.004502	0.0029305	0.0061529	0.0051272	0.0048477	0.0023521	0.0047084	0.0034686	0.0036835	0.0037514	0.0057559	0.0098692	0.003396	0.0039401	0.0112922	0.014368	0.011801	0.010094	0.0099349	0.0032301	0.0080283	0.0059885	0.0099661	0.0073389
15.45	0.0044185	0.0028342	0.0057805	0.0048329	0.0045601	0.0022899	0.0044786	0.0033051	0.0035349	0.0035799	0.0054849	0.0089253	0.0032294	0.0036404	0.0109202	0.013606	0.011404	0.0098216	0.0097082	0.0030704	0.007397	0.0057776	0.0093017	0.0070236
15.5	0.0040079	0.0031056	0.0054274	0.0043062	0.0042286	0.002227	0.0042443	0.0031457	0.0033329	0.0034121	0.0052993	0.0081325	0.0030784	0.0033778	0.0105935	0.012947	0.011063	0.0095697	0.0095014	0.0029292	0.0068899	0.0055478	0.008677	0.006742
15.55	0.0039058	0.0030977	0.0051768	0.0037156	0.0040271	0.0022021	0.0039412	0.0030203	0.0030452	0.0032674	0.0050727	0.0076078	0.0029443	0.003193	0.0104731	0.01254	0.01091	0.0095577	0.0094811	0.0028084	0.0064642	0.0052673	0.008116	0.0064783
15.6	0.0034067	0.0030105	0.0049467	0.0032641	0.0039912	0.0022447	0.0036781	0.00293	0.0027832	0.0031539	0.0047487	0.0072948	0.0028345	0.0030616	0.0107081	0.012491	0.011071	0.0098951	0.0099039	0.0027107	0.0060883	0.0049829	0.0076217	0.0062162
15.65	0.0034879	0.0029378	0.0047317	0.003018	0.0039486	0.0023366	0.0035951	0.0028447	0.002609	0.0030411	0.0043751	0.0069034	0.0027535	0.0029164	0.0112349	0.012882	0.0115	0.010363	0.010753	0.002638	0.0057881	0.0047761	0.0071821	0.0059529
15.7	0.0040173	0.0031372	0.004521	0.0027957	0.003903	0.0024849	0.0035791	0.0028173	0.0025169	0.0029601	0.0041246	0.0063431	0.0027352	0.0028041	0.0122093	0.01396	0.012327	0.011259	0.012049	0.0026208	0.0055452	0.0046634	0.0067902	0.0057066
15.75	0.0049631	0.0039002	0.0044202	0.0026372	0.0038692	0.0024938	0.0035986	0.0028965	0.0024646	0.0029832	0.0040209	0.0058384	0.0028128	0.0027962	0.0136041	0.014897	0.01341	0.013048	0.013902	0.0026846	0.0053406	0.0045828	0.0064514	0.0055013
15.8	0.0065089	0.0056215	0.0045947	0.0026486	0.0039388	0.0023838	0.0037584	0.0031168	0.0024458	0.0031677	0.0040741	0.0054351	0.0030324	0.0029126	0.0153923	0.015113	0.014691	0.016149	0.016178	0.0028831	0.0051827	0.0045254	0.0061696	0.0053442
15.85	0.0088875	0.0081155	0.0050706	0.0028206	0.0042769	0.0023013	0.0041862	0.0035798	0.0025207	0.0035991	0.0043263	0.0052256	0.0034849	0.0032248	0.0177109	0.016298	0.016815	0.019279	0.018641	0.0033019	0.0051171	0.0045153	0.0059462	0.0052255
15.9	0.010205	0.0094002	0.0058768	0.0031353	0.005039	0.002406	0.0049783	0.004427	0.0027541	0.0043884	0.004867	0.0053199	0.0042985	0.0038441	0.0187908	0.018027	0.018574	0.019413	0.018984	0.0040592	0.0052279	0.0045946	0.0057899	0.005143
15.95	0.0093155	0.0084426	0.0070616	0.0035517	0.0062722	0.0027185	0.0062088	0.0057138	0.0031665	0.0055816	0.0057426	0.0057629	0.0055226	0.00475	0.0187047	0.019032	0.019007	0.018404	0.018237	0.0052021	0.0055558	0.004856	0.0057208	0.0051122
16	0.0077141	0.0068782	0.0083495	0.0039874	0.0076007	0.0030357	0.0075343	0.0070748	0.0036299	0.0068135	0.0066851	0.0064055	0.0067936	0.0056038	0.0188237	0.019151	0.019102	0.018487	0.01844	0.0063865	0.0061079	0.0053679	0.0057639	0.0051579
16.05	0.0063279	0.00563	0.0089384	0.0042363	0.0081859	0.0031218	0.0081201	0.0076627	0.0038598	0.0072921	0.0071398	0.006898	0.0073041	0.0058771	0.0187343	0.018495	0.018825	0.018715	0.018692	0.0068525	0.0068394	0.0061023	0.0059362	0.0053139
16.1	0.005297	0.0047604	0.0085131	0.004137	0.0077507	0.0029625	0.0076847	0.0072037	0.0037348	0.0068184	0.0068935	0.0070075	0.0068205	0.0055127	0.0178832	0.017261	0.017829	0.018111	0.018075	0.006394	0.0075611	0.0068415	0.0062371	0.0056027
16.15	0.0045664	0.0041458	0.0075771	0.0037921	0.0068488	0.0027021	0.0067788	0.0062724	0.0034066	0.0059472	0.0062686	0.0067742	0.0059086	0.0048796	0.0167053	0.016018	0.016595	0.017009	0.016966	0.0055453	0.0079436	0.0072344	0.0066291	0.005997
16.2	0.0040488	0.0036689	0.0066086	0.0033807	0.0059587	0.0024491	0.0058838	0.0053603	0.0030445	0.0051125	0.0055942	0.0063604	0.0050328	0.0042561	0.0157299	0.015125	0.015617	0.016014	0.015974	0.0047338	0.0078121	0.0071137	0.0070145	0.0063932
16.25	0.003683	0.0032837	0.0057883	0.0030001	0.0052271	0.0022406	0.0051544	0.0046173	0.0027209	0.0044356	0.0049946	0.0058899	0.0043274	0.0037337	0.0151489	0.014652	0.015049	0.01539	0.015356	0.0040806	0.0073057	0.0066355	0.0072492	0.0066398
16.3	0.0034306	0.0029928	0.0051416	0.0026778	0.0046479	0.002081	0.0045934	0.0040395	0.0024494	0.0039063	0.0044831	0.0054173	0.0037828	0.0033173	0.014968	0.014558	0.014881	0.015171	0.015144	0.0035764	0.0066611	0.0060392	0.0072336	0.0066366
16.35	0.0032356	0.0027894	0.0046435	0.0024118	0.0041839	0.0019652	0.0041628	0.0035894	0.0022244	0.0034885	0.0040461	0.0049532	0.0033605	0.0029879	0.0151373	0.014782	0.015059	0.015314	0.015295	0.0031857	0.0060322	0.0054659	0.0069837	0.0064037
16.4	0.0030509	0.0026239	0.0042598	0.0021949	0.003808	0.0018837	0.0038164	0.0032329	0.0020371	0.0031509	0.0036714	0.0045004	0.0030268	0.0027243	0.0155953	0.015274	0.015521	0.015756	0.015744	0.0028772	0.0054814	0.0049629	0.0065928	0.0060362
16.45	0.0028845	0.002429	0.0039566	0.0020237	0.0035033	0.0018254	0.0035135	0.0029456	0.001879	0.0028725	0.0033513	0.0040707	0.0027577	0.0025097	0.0162649	0.015976	0.016196	0.016408	0.016404	0.0026282	0.0050203	0.0045337	0.0061547	0.0056245
16.5	0.0027198	0.0021893	0.0037035	0.0018966	0.0032499	0.0017821	0.003231	0.0027097	0.0017421	0.0026399	0.0030807	0.0036821	0.0025365	0.002332	0.0170576	0.016818	0.016999	0.017176	0.017176	0.0024224	0.0046392	0.0041697	0.0057279	0.0052223
16.55	0.002496	0.0019594	0.0034793	0.001805	0.0030225	0.001745	0.0029665	0.0025112	0.0016203	0.0024443	0.0028545	0.0033462	0.0023519	0.0021832	0.0179252	0.017753	0.017882	0.018011	0.018012	0.002249	0.0043209	0.0038599	0.0053385	0.0048525
16.6	0.0022588	0.0017795	0.0032703	0.0017286	0.0028021	0.0016956	0.0027283	0.0023401	0.0015095	0.0022783	0.002664	0.0030611	0.0021952	0.0020565	0.0189181	0.018819	0.018893	0.018968	0.018968	0.0021003	0.0040476	0.0035913	0.0049923	0.004521
16.65	0.0020799	0.0016472	0.0030633	0.0016445	0.0025876	0.0016093	0.0025252	0.0021901	0.0014078	0.0021354	0.002498	0.0028131	0.00206	0.0019446	0.0201438	0.020114	0.020136	0.020159	0.020159	0.0019708	0.0038046	0.0033501	0.0046856	0.0042254
16.7	0.0019567	0.0015518	0.0028545	0.0015476	0.0023911	0.0014811	0.0023618	0.0020587	0.0013143	0.0020108	0.0023491	0.0025891	0.0019412	0.0018397	0.0216674	0.021697	0.021676	0.021651	0.021652	0.0018563	0.0035804	0.0031254	0.0044113	0.0039603
16.75	0.0018447	0.001493	0.0026572	0.0014504	0.0022225	0.0013346	0.0022366	0.0019442	0.0012282	0.0019015	0.0022168	0.002387	0.0018345	0.0017369	0.0234399	0.023497	0.023459	0.023405	0.023408	0.0017534	0.0033667	0.0029141	0.004162	0.0037199
16.8	0.0017307	0.0014458	0.0024849	0.0013641	0.0020835	0.0011955	0.0021415	0.0018443	0.0011486	0.001806	0.0021008	0.0022098	0.0017369	0.0016351	0.0253256	0.025344	0.025343	0.025301	0.025306	0.0016599	0.0031604	0.0027193	0.0039319	0.0035002
16.85	0.0016228	0.0013774	0.0023368	0.00129	0.0019708	0.0010729	0.0020631	0.0017553	0.0010742	0.0017221	0.0019926	0.0020541	0.0016467	0.0015365	0.0271487	0.02701	0.02714	0.02719	0.027194	0.001574	0.0029655	0.0025456	0.0037172	0.003299
16.9	0.0015261	0.0013076	0.0022051	0.0012208	0.0018773	0.00096518	0.0019881	0.0016723	0.0010043	0.0016463	0.0018813	0.0019108	0.0015632	0.0014451	0.0285581	0.028041	0.028474	0.028772	0.028771	0.0014945	0.0027877	0.0023945	0.0035164	0.0031158
16.95	0.0014397	0.0012374	0.0020863	0.0011502	0.0017922	0.00087146	0.0019088	0.0015923	0.0009398	0.0015741	0.0017635	0.0017761	0.0014864	0.0013637	0.0289567	0.027826	0.028737	0.029464	0.029454	0.0014208	0.0026287	0.0022645	0.0033297	0.0029504
17	0.0013732	0.0011601	0.0019771	0.0010802	0.0017079	0.00079382	0.0018191	0.0015158	0.00088222	0.0015028	0.0016446	0.0016535	0.0014159	0.0012915	0.0278966	0.026059	0.027507	0.028755	0.028736	0.0013526	0.0024859	0.0021516	0.0031575	0.0028016
17.05	0.001319	0.0011049	0.0018725	0.0010158	0.0016243	0.00073305	0.0017174	0.0014444	0.00083081	0.0014328	0.0015312	0.0015432	0.0013509	0.0012263	0.025548	0.02306	0.024993	0.026736	0.026714	0.0012894	0.0023565	0.0020499	0.0030001	0.0026673
17.1	0.0012956	0.0010707	0.0017752	0.00095895	0.0015439	0.00068688	0.0016129	0.0013783	0.00078291	0.0013659	0.0014279	0.0014386	0.0012903	0.0011665	0.0225714	0.019565	0.021875	0.024028	0.024011	0.0012305	0.0022374	0.001954	0.0028568	0.002545
17.15	0.0012786	0.0010298	0.0016919	0.00091007	0.0014704	0.00065083	0.0015193	0.0013165	0.00073706	0.001303	0.0013352	0.0013358	0.001234	0.0011119	0.0196147	0.01619	0.018791	0.021297	0.021292	0.0011756	0.0021253	0.0018617	0.0027264	0.002432
17.2	0.0012233	0.00097847	0.0016264	0.00086778	0.0014071	0.00062116	0.0014426	0.0012584	0.00069383	0.0012435	0.0012515	0.0012387	0.0011817	0.0010623	0.0170426	0.013261	0.016088	0.018941	0.018944	0.0011237	0.0020198	0.0017736	0.0026068	0.0023265
17.25	0.0011432	0.00092234	0.0015756	0.00082662	0.0013503	0.00059821	0.001381	0.0012024	0.00065364	0.0011874	0.0011748	0.0011509	0.0011325	0.0010177	0.014923	0.010863	0.01383	0.017034	0.017028	0.0010746	0.0019241	0.0016914	0.0024959	0.0022275
17.3	0.0010803	0.00088127	0.0015269	0.00078301	0.0012924	0.00058311	0.0013269	0.0011464	0.00061631	0.0011353	0.0011042	0.0010725	0.0010858	0.00097823	0.0131481	0.0089209	0.011923	0.015443	0.015417	0.0010281	0.0018419	0.0016168	0.0023924	0.0021348
17.35	0.0010807	0.00084518	0.0014668	0.00074212	0.0012327	0.00057473	0.0012731	0.0010907	0.00058233	0.0010883	0.0010398	0.0010044	0.001041	0.00094393	0.0116257	0.0073415	0.010282	0.014058	0.014023	0.00098431	0.0017724	0.0015485	0.0022958	0.0020485
17.4	0.0010307	0.00080104	0.0013973	0.00071218	0.0011753	0.00057135	0.0012144	0.0010384	0.00055157	0.0010475	0.00098274	0.00094794	0.00099807	0.00091392	0.0103137	0.0060879	0.0088658	0.012825	0.012811	0.00094295	0.00171	0.0014827	0.0022061	0.001968
17.45	0.00090988	0.00075051	0.0013338	0.00069826	0.0011221	0.00057104	0.0011531	0.00099088	0.00052363	0.0010118	0.00093336	0.0009023	0.00095659	0.00088677	0.00918644	0.0051376	0.0076641	0.011711	0.011731	0.00090336	0.0016462	0.0014173	0.0021231	0.0018924
17.5	0.00083477	0.00071973	0.0012768	0.00069517	0.0010714	0.00057034	0.0010963	0.00094617	0.00049823	0.00097614	0.00088996	0.00086293	0.00091627	0.00086165	0.0082016	0.00441	0.0066471	0.010687	0.010721	0.00086473	0.001577	0.0013535	0.0020457	0.0018203
17.55	0.00081283	0.00070631	0.0012086	0.00068137	0.0010213	0.00056742	0.0010449	0.00090349	0.00047578	0.00093679	0.00085076	0.00082811	0.00087826	0.00083956	0.00730353	0.0038176	0.0057721	0.0096961	0.0097168	0.00082752	0.0015066	0.0012927	0.0019718	0.0017509
17.6	0.00077085	0.0006783	0.001132	0.00063885	0.00097513	0.0005601	0.00099531	0.00086382	0.00045647	0.0008954	0.00081577	0.00079992	0.00084315	0.00082149	0.00645347	0.0033322	0.005012	0.0086753	0.0086752	0.00079259	0.0014391	0.0012348	0.001899	0.0016843
17.65	0.00076324	0.00065383	0.0010663	0.00059108	0.00093794	0.0005529	0.00094909	0.0008271	0.00043942	0.00085509	0.00078569	0.00077958	0.00081095	0.00080752	0.00565088	0.0029501	0.0043585	0.007624	0.0076129	0.00076017	0.0013697	0.0011789	0.0018256	0.0016205
17.7	0.00077026	0.00063887	0.0010166	0.0005607	0.00090661	0.00055733	0.00090913	0.00079184	0.00042352	0.00081692	0.00076001	0.00076423	0.00078121	0.00079702	0.00490041	0.0026449	0.0037984	0.006572	0.0065606	0.00072973	0.0012957	0.001126	0.0017522	0.0015593
17.75	0.0007422	0.0006289	0.00098039	0.00053937	0.00087421	0.00058011	0.00087474	0.00075682	0.0004085	0.00078143	0.00073914	0.00075321	0.00075302	0.00078866	0.00421226	0.0023799	0.0033194	0.0055667	0.0055597	0.00070069	0.0012245	0.0010789	0.0016804	0.0015013
17.8	0.00074904	0.00062331	0.00095888	0.00052027	0.0008425	0.00061498	0.00084063	0.00072188	0.00039457	0.00074934	0.00072386	0.00075085	0.0007255	0.00078091	0.00361271	0.0021364	0.0029135	0.0046813	0.0046807	0.00067288	0.0011635	0.0010382	0.0016117	0.0014471
17.85	0.00079807	0.00059972	0.00093965	0.00051248	0.00081704	0.00064701	0.00080584	0.00068979	0.00038355	0.00072102	0.00071548	0.0007599	0.00069849	0.00077278	0.00312759	0.0019265	0.0025779	0.0039754	0.0039797	0.00064699	0.0011139	0.0010005	0.0015473	0.0013973
17.9	0.00086862	0.0005651	0.00091987	0.00051467	0.00079887	0.00068457	0.00077382	0.00066229	0.00037643	0.00069538	0.00071568	0.00077969	0.00067246	0.00076429	0.00275506	0.0017519	0.0023046	0.0034531	0.0034595	0.00062359	0.0010767	0.00096337	0.0014882	0.0013515
17.95	0.00086555	0.00053488	0.00091609	0.00051969	0.00078184	0.00072858	0.00073767	0.00063821	0.00037195	0.00067114	0.00072444	0.00080916	0.00064819	0.00075733	0.00247079	0.0015965	0.0020784	0.0030785	0.003085	0.00060181	0.001048	0.00092863	0.0014354	0.0013089
18	0.00073552	0.00051086	0.00094537	0.00053839	0.00078184	0.00077914	0.00069874	0.00061702	0.00037107	0.00064925	0.00074491	0.00084627	0.00062633	0.0007542	0.0022492	0.0014604	0.0018884	0.0028043	0.0028101	0.00058149	0.0010215	0.00089923	0.0013891	0.0012687
